# Supplementary material for: In situ Linkage of Fungal and Bacterial Proliferation to Microbiologically Influenced Corrosion in B20 Biodiesel Storage Tanks
Source: Front Microbiol. 2020 Feb 25;11:167. doi: 10.3389/fmicb.2020.00167 (PMC7055474; doi:10.3389/fmicb.2020.00167)
Supplement: TABLE S1 — Mapping file of all samples including barcode and primer sequences. Run accessions are given within the table. [file Table_1.XLSX]

## Sheet: TableS1
#SampleID	BarcodeSequence	LinkerPrimerSequence	ReversePrimer	Sample	Include	RunAccessionNCBI	Date	Site	Tank	SampleType	FuelOrBiofilm	Position	ExposureTimeInMonths	TankTime	ExposureTimeDays	TankType	PositionType	Description
3.Bottom.Coupon.A	CTCTGCCTAATT	CCGTAAAACGACGGCCAGCCGTGYCAGCMGCCGCGGTAA	CCGYCAATTYMTTTRAGTTT	SE.3.UncoatedSteel.Bottom.3Months	Y	SRR5826607	2014-11-18	SE	SE.3	UncoatedSteel	Biofilm	Bottom	3	SE.3.92	92	Fiberglass	SE.3.Bottom.UncoatedSteel	Linking Fungal and Bacterial Proliferation to Microbiologically Influenced Corrosion in B20 Biodiesel Storage Tanks
3.Bottom.Coupon.B	ATATGACCCAGC	CCGTAAAACGACGGCCAGCCGTGYCAGCMGCCGCGGTAA	CCGYCAATTYMTTTRAGTTT	SE.3.UncoatedSteel.Bottom.3Months	Y	SRR5826607	2014-11-18	SE	SE.3	UncoatedSteel	Biofilm	Bottom	3	SE.3.92	92	Fiberglass	SE.3.Bottom.UncoatedSteel	Linking Fungal and Bacterial Proliferation to Microbiologically Influenced Corrosion in B20 Biodiesel Storage Tanks
3.Bottom.Coupon.C	CTCTATTCCACC	CCGTAAAACGACGGCCAGCCGTGYCAGCMGCCGCGGTAA	CCGYCAATTYMTTTRAGTTT	SE.3.UncoatedSteel.Bottom.3Months	Y	SRR5826607	2014-11-18	SE	SE.3	UncoatedSteel	Biofilm	Bottom	3	SE.3.92	92	Fiberglass	SE.3.Bottom.UncoatedSteel	Linking Fungal and Bacterial Proliferation to Microbiologically Influenced Corrosion in B20 Biodiesel Storage Tanks
3.Filter.A	GTACTGAAGATC	CCGTAAAACGACGGCCAGCCGTGYCAGCMGCCGCGGTAA	CCGYCAATTYMTTTRAGTTT	SE.Tank.3.3.Months	Y	SRR5826607	2014-11-18	SE	SE.3	Fuel	Fuel	Bottom	3	SE.3.92	92	Fiberglass	SE.3.Bottom.Fuel	Linking Fungal and Bacterial Proliferation to Microbiologically Influenced Corrosion in B20 Biodiesel Storage Tanks
3.Filter.B	TCGCCGTGTACA	CCGTAAAACGACGGCCAGCCGTGYCAGCMGCCGCGGTAA	CCGYCAATTYMTTTRAGTTT	SE.Tank.3.3.Months	Y	SRR5826607	2014-11-18	SE	SE.3	Fuel	Fuel	Bottom	3	SE.3.92	92	Fiberglass	SE.3.Bottom.Fuel	Linking Fungal and Bacterial Proliferation to Microbiologically Influenced Corrosion in B20 Biodiesel Storage Tanks
3.Filter.C	AACTGCGATATG	CCGTAAAACGACGGCCAGCCGTGYCAGCMGCCGCGGTAA	CCGYCAATTYMTTTRAGTTT	SE.Tank.3.3.Months	Y	SRR5826607	2014-11-18	SE	SE.3	Fuel	Fuel	Bottom	3	SE.3.92	92	Fiberglass	SE.3.Bottom.Fuel	Linking Fungal and Bacterial Proliferation to Microbiologically Influenced Corrosion in B20 Biodiesel Storage Tanks
3.Fluorocarbon.A	ATTGAGTGAGTC	CCGTAAAACGACGGCCAGCCGTGYCAGCMGCCGCGGTAA	CCGYCAATTYMTTTRAGTTT	SE.3.Fluorocarbon.Bottom.3Months	Y	SRR5826607	2014-11-18	SE	SE.3	Fluorocarbon	Biofilm	Bottom	3	SE.3.92	92	Fiberglass	SE.3.Bottom.Fluorocarbon	Linking Fungal and Bacterial Proliferation to Microbiologically Influenced Corrosion in B20 Biodiesel Storage Tanks
3.Fluorocarbon.B	TTATGGTACGGA	CCGTAAAACGACGGCCAGCCGTGYCAGCMGCCGCGGTAA	CCGYCAATTYMTTTRAGTTT	SE.3.Fluorocarbon.Bottom.3Months	Y	SRR5826607	2014-11-18	SE	SE.3	Fluorocarbon	Biofilm	Bottom	3	SE.3.92	92	Fiberglass	SE.3.Bottom.Fluorocarbon	Linking Fungal and Bacterial Proliferation to Microbiologically Influenced Corrosion in B20 Biodiesel Storage Tanks
3.Fluorocarbon.C	GCTAGTTATGGA	CCGTAAAACGACGGCCAGCCGTGYCAGCMGCCGCGGTAA	CCGYCAATTYMTTTRAGTTT	SE.3.Fluorocarbon.Bottom.3Months	Y	SRR5826607	2014-11-18	SE	SE.3	Fluorocarbon	Biofilm	Bottom	3	SE.3.92	92	Fiberglass	SE.3.Bottom.Fluorocarbon	Linking Fungal and Bacterial Proliferation to Microbiologically Influenced Corrosion in B20 Biodiesel Storage Tanks
3.Nitrile.A	GCTGTGATTCGA	CCGTAAAACGACGGCCAGCCGTGYCAGCMGCCGCGGTAA	CCGYCAATTYMTTTRAGTTT	SE.3.Nitrile.Bottom.3Months	Y	SRR5826607	2014-11-18	SE	SE.3	Nitrile	Biofilm	Bottom	3	SE.3.92	92	Fiberglass	SE.3.Bottom.Nitrile	Linking Fungal and Bacterial Proliferation to Microbiologically Influenced Corrosion in B20 Biodiesel Storage Tanks
3.Nitrile.B	CAGATTAACCAG	CCGTAAAACGACGGCCAGCCGTGYCAGCMGCCGCGGTAA	CCGYCAATTYMTTTRAGTTT	SE.3.Nitrile.Bottom.3Months	Y	SRR5826607	2014-11-18	SE	SE.3	Nitrile	Biofilm	Bottom	3	SE.3.92	92	Fiberglass	SE.3.Bottom.Nitrile	Linking Fungal and Bacterial Proliferation to Microbiologically Influenced Corrosion in B20 Biodiesel Storage Tanks
3.Nitrile.C	GGCTGCATACTC	CCGTAAAACGACGGCCAGCCGTGYCAGCMGCCGCGGTAA	CCGYCAATTYMTTTRAGTTT	SE.3.Nitrile.Bottom.3Months	Y	SRR5826607	2014-11-18	SE	SE.3	Nitrile	Biofilm	Bottom	3	SE.3.92	92	Fiberglass	SE.3.Bottom.Nitrile	Linking Fungal and Bacterial Proliferation to Microbiologically Influenced Corrosion in B20 Biodiesel Storage Tanks
3.Top.Coupon.A	CTAGCTATGGAC	CCGTAAAACGACGGCCAGCCGTGYCAGCMGCCGCGGTAA	CCGYCAATTYMTTTRAGTTT	SE.3.UncoatedSteel.Top.3Months	Y	SRR5826607	2014-11-18	SE	SE.3	UncoatedSteel	Biofilm	Top	3	SE.3.92	92	Fiberglass	SE.3.Top.UncoatedSteel	Linking Fungal and Bacterial Proliferation to Microbiologically Influenced Corrosion in B20 Biodiesel Storage Tanks
3.Top.Coupon.B	CTTGACGAGGTT	CCGTAAAACGACGGCCAGCCGTGYCAGCMGCCGCGGTAA	CCGYCAATTYMTTTRAGTTT	SE.3.UncoatedSteel.Top.3Months	Y	SRR5826607	2014-11-18	SE	SE.3	UncoatedSteel	Biofilm	Top	3	SE.3.92	92	Fiberglass	SE.3.Top.UncoatedSteel	Linking Fungal and Bacterial Proliferation to Microbiologically Influenced Corrosion in B20 Biodiesel Storage Tanks
3.Top.Coupon.C	ACCTGGGAATAT	CCGTAAAACGACGGCCAGCCGTGYCAGCMGCCGCGGTAA	CCGYCAATTYMTTTRAGTTT	SE.3.UncoatedSteel.Top.3Months	Y	SRR5826607	2014-11-18	SE	SE.3	UncoatedSteel	Biofilm	Top	3	SE.3.92	92	Fiberglass	SE.3.Top.UncoatedSteel	Linking Fungal and Bacterial Proliferation to Microbiologically Influenced Corrosion in B20 Biodiesel Storage Tanks
4.Bot.Coupon.A	CTACGAAAGCCT	CCGTAAAACGACGGCCAGCCGTGYCAGCMGCCGCGGTAA	CCGYCAATTYMTTTRAGTTT	SE.4.UncoatedSteel.Bottom.3Months	Y	SRR5826607	2014-11-18	SE	SE.4	UncoatedSteel	Biofilm	Bottom	3	SE.4.92	92	Fiberglass	SE.4.Bottom.UncoatedSteel	Linking Fungal and Bacterial Proliferation to Microbiologically Influenced Corrosion in B20 Biodiesel Storage Tanks
4.Bot.Coupon.B	ATAATTGCCGAG	CCGTAAAACGACGGCCAGCCGTGYCAGCMGCCGCGGTAA	CCGYCAATTYMTTTRAGTTT	SE.4.UncoatedSteel.Bottom.3Months	Y	SRR5826607	2014-11-18	SE	SE.4	UncoatedSteel	Biofilm	Bottom	3	SE.4.92	92	Fiberglass	SE.4.Bottom.UncoatedSteel	Linking Fungal and Bacterial Proliferation to Microbiologically Influenced Corrosion in B20 Biodiesel Storage Tanks
4.Bot.Coupon.C	GGCATGTTATCG	CCGTAAAACGACGGCCAGCCGTGYCAGCMGCCGCGGTAA	CCGYCAATTYMTTTRAGTTT	SE.4.UncoatedSteel.Bottom.3Months	Y	SRR5826607	2014-11-18	SE	SE.4	UncoatedSteel	Biofilm	Bottom	3	SE.4.92	92	Fiberglass	SE.4.Bottom.UncoatedSteel	Linking Fungal and Bacterial Proliferation to Microbiologically Influenced Corrosion in B20 Biodiesel Storage Tanks
4.Filter.A	CGCCATTGTGCA	CCGTAAAACGACGGCCAGCCGTGYCAGCMGCCGCGGTAA	CCGYCAATTYMTTTRAGTTT	SE.Tank.4.3.Months	Y	SRR5826607	2014-11-18	SE	SE.4	Fuel	Fuel	Bottom	3	SE.4.92	92	Fiberglass	SE.4.Bottom.Fuel	Linking Fungal and Bacterial Proliferation to Microbiologically Influenced Corrosion in B20 Biodiesel Storage Tanks
4.Filter.B	TCCAACTGCAGA	CCGTAAAACGACGGCCAGCCGTGYCAGCMGCCGCGGTAA	CCGYCAATTYMTTTRAGTTT	SE.Tank.4.3.Months	Y	SRR5826607	2014-11-18	SE	SE.4	Fuel	Fuel	Bottom	3	SE.4.92	92	Fiberglass	SE.4.Bottom.Fuel	Linking Fungal and Bacterial Proliferation to Microbiologically Influenced Corrosion in B20 Biodiesel Storage Tanks
4.Filter.C	TAAAGACCCGTA	CCGTAAAACGACGGCCAGCCGTGYCAGCMGCCGCGGTAA	CCGYCAATTYMTTTRAGTTT	SE.Tank.4.3.Months	Y	SRR5826607	2014-11-18	SE	SE.4	Fuel	Fuel	Bottom	3	SE.4.92	92	Fiberglass	SE.4.Bottom.Fuel	Linking Fungal and Bacterial Proliferation to Microbiologically Influenced Corrosion in B20 Biodiesel Storage Tanks
4.Fluorocarbon.A	CAAAGCGGTATT	CCGTAAAACGACGGCCAGCCGTGYCAGCMGCCGCGGTAA	CCGYCAATTYMTTTRAGTTT	SE.4.Fluorocarbon.Bottom.3Months	Y	SRR5826607	2014-11-18	SE	SE.4	Fluorocarbon	Biofilm	Bottom	3	SE.4.92	92	Fiberglass	SE.4.Bottom.Fluorocarbon	Linking Fungal and Bacterial Proliferation to Microbiologically Influenced Corrosion in B20 Biodiesel Storage Tanks
4.Fluorocarbon.B	CGAAACTACGTA	CCGTAAAACGACGGCCAGCCGTGYCAGCMGCCGCGGTAA	CCGYCAATTYMTTTRAGTTT	SE.4.Fluorocarbon.Bottom.3Months	Y	SRR5826607	2014-11-18	SE	SE.4	Fluorocarbon	Biofilm	Bottom	3	SE.4.92	92	Fiberglass	SE.4.Bottom.Fluorocarbon	Linking Fungal and Bacterial Proliferation to Microbiologically Influenced Corrosion in B20 Biodiesel Storage Tanks
4.Fluorocarbon.C	TTGGTAAAGTGC	CCGTAAAACGACGGCCAGCCGTGYCAGCMGCCGCGGTAA	CCGYCAATTYMTTTRAGTTT	SE.4.Fluorocarbon.Bottom.3Months	Y	SRR5826607	2014-11-18	SE	SE.4	Fluorocarbon	Biofilm	Bottom	3	SE.4.92	92	Fiberglass	SE.4.Bottom.Fluorocarbon	Linking Fungal and Bacterial Proliferation to Microbiologically Influenced Corrosion in B20 Biodiesel Storage Tanks
4.Nitrile.A	AGGCACAGTAGG	CCGTAAAACGACGGCCAGCCGTGYCAGCMGCCGCGGTAA	CCGYCAATTYMTTTRAGTTT	SE.4.Nitrile.Bottom.3Months	Y	SRR5826607	2014-11-18	SE	SE.4	Nitrile	Biofilm	Bottom	3	SE.4.92	92	Fiberglass	SE.4.Bottom.Nitrile	Linking Fungal and Bacterial Proliferation to Microbiologically Influenced Corrosion in B20 Biodiesel Storage Tanks
4.Nitrile.B	CTACTTACATCC	CCGTAAAACGACGGCCAGCCGTGYCAGCMGCCGCGGTAA	CCGYCAATTYMTTTRAGTTT	SE.4.Nitrile.Bottom.3Months	Y	SRR5826607	2014-11-18	SE	SE.4	Nitrile	Biofilm	Bottom	3	SE.4.92	92	Fiberglass	SE.4.Bottom.Nitrile	Linking Fungal and Bacterial Proliferation to Microbiologically Influenced Corrosion in B20 Biodiesel Storage Tanks
4.Nitrile.C	CTCTTCTGATCA	CCGTAAAACGACGGCCAGCCGTGYCAGCMGCCGCGGTAA	CCGYCAATTYMTTTRAGTTT	SE.4.Nitrile.Bottom.3Months	Y	SRR5826607	2014-11-18	SE	SE.4	Nitrile	Biofilm	Bottom	3	SE.4.92	92	Fiberglass	SE.4.Bottom.Nitrile	Linking Fungal and Bacterial Proliferation to Microbiologically Influenced Corrosion in B20 Biodiesel Storage Tanks
4.Top.Coupon.A	ACCCATACAGCC	CCGTAAAACGACGGCCAGCCGTGYCAGCMGCCGCGGTAA	CCGYCAATTYMTTTRAGTTT	SE.4.UncoatedSteel.Top.3Months	Y	SRR5826607	2014-11-18	SE	SE.4	UncoatedSteel	Biofilm	Top	3	SE.4.92	92	Fiberglass	SE.4.Top.UncoatedSteel	Linking Fungal and Bacterial Proliferation to Microbiologically Influenced Corrosion in B20 Biodiesel Storage Tanks
4.Top.Coupon.B	CGCACTACGCAT	CCGTAAAACGACGGCCAGCCGTGYCAGCMGCCGCGGTAA	CCGYCAATTYMTTTRAGTTT	SE.4.UncoatedSteel.Top.3Months	Y	SRR5826607	2014-11-18	SE	SE.4	UncoatedSteel	Biofilm	Top	3	SE.4.92	92	Fiberglass	SE.4.Top.UncoatedSteel	Linking Fungal and Bacterial Proliferation to Microbiologically Influenced Corrosion in B20 Biodiesel Storage Tanks
4.Top.Coupon.C	CAGTCGTTAAGA	CCGTAAAACGACGGCCAGCCGTGYCAGCMGCCGCGGTAA	CCGYCAATTYMTTTRAGTTT	SE.4.UncoatedSteel.Top.3Months	Y	SRR5826607	2014-11-18	SE	SE.4	UncoatedSteel	Biofilm	Top	3	SE.4.92	92	Fiberglass	SE.4.Top.UncoatedSteel	Linking Fungal and Bacterial Proliferation to Microbiologically Influenced Corrosion in B20 Biodiesel Storage Tanks
A2003	ACGAGACTGATT	CCGTAAAACGACGGCCAGCCGTGYCAGCMGCCGCGGTAA	CCGYCAATTYMTTTRAGTTT	SW.2.UncoatedSteel.Bottom.0Months	Y	SRR5826609	2014-09-04	SW	SW.2	UncoatedSteel	Biofilm	Bottom	0	SW.2.0	0	Steel	SW.2.Bottom.UncoatedSteel	Linking Fungal and Bacterial Proliferation to Microbiologically Influenced Corrosion in B20 Biodiesel Storage Tanks
A2004	GCTGTACGGATT	CCGTAAAACGACGGCCAGCCGTGYCAGCMGCCGCGGTAA	CCGYCAATTYMTTTRAGTTT	SW.2.UncoatedSteel.Bottom.0Months	Y	SRR5826609	2014-09-04	SW	SW.2	UncoatedSteel	Biofilm	Bottom	0	SW.2.0	0	Steel	SW.2.Bottom.UncoatedSteel	Linking Fungal and Bacterial Proliferation to Microbiologically Influenced Corrosion in B20 Biodiesel Storage Tanks
A2005	ATCACCAGGTGT	CCGTAAAACGACGGCCAGCCGTGYCAGCMGCCGCGGTAA	CCGYCAATTYMTTTRAGTTT	SW.2.UncoatedSteel.Bottom.0Months	Y	SRR5826609	2014-09-04	SW	SW.2	UncoatedSteel	Biofilm	Bottom	0	SW.2.0	0	Steel	SW.2.Bottom.UncoatedSteel	Linking Fungal and Bacterial Proliferation to Microbiologically Influenced Corrosion in B20 Biodiesel Storage Tanks
A2006	TGGTCAACGATA	CCGTAAAACGACGGCCAGCCGTGYCAGCMGCCGCGGTAA	CCGYCAATTYMTTTRAGTTT	SW.2.UncoatedSteel.Bottom.0Months	Y	SRR5826609	2014-09-04	SW	SW.2	UncoatedSteel	Biofilm	Bottom	0	SW.2.0	0	Steel	SW.2.Bottom.UncoatedSteel	Linking Fungal and Bacterial Proliferation to Microbiologically Influenced Corrosion in B20 Biodiesel Storage Tanks
A2007	ATCGCACAGTAA	CCGTAAAACGACGGCCAGCCGTGYCAGCMGCCGCGGTAA	CCGYCAATTYMTTTRAGTTT	SW.2.UncoatedSteel.Bottom.0Months	Y	SRR5826609	2014-09-04	SW	SW.2	UncoatedSteel	Biofilm	Bottom	0	SW.2.0	0	Steel	SW.2.Bottom.UncoatedSteel	Linking Fungal and Bacterial Proliferation to Microbiologically Influenced Corrosion in B20 Biodiesel Storage Tanks
A2008	GTCGTGTAGCCT	CCGTAAAACGACGGCCAGCCGTGYCAGCMGCCGCGGTAA	CCGYCAATTYMTTTRAGTTT	SW.3.UncoatedSteel.Bottom.0Months	Y	SRR5826609	2014-09-04	SW	SW.3	UncoatedSteel	Biofilm	Bottom	0	SW.3.0	0	Steel	SW.3.Bottom.UncoatedSteel	Linking Fungal and Bacterial Proliferation to Microbiologically Influenced Corrosion in B20 Biodiesel Storage Tanks
A2009	AGCGGAGGTTAG	CCGTAAAACGACGGCCAGCCGTGYCAGCMGCCGCGGTAA	CCGYCAATTYMTTTRAGTTT	SW.3.UncoatedSteel.Bottom.0Months	Y	SRR5826609	2014-09-04	SW	SW.3	UncoatedSteel	Biofilm	Bottom	0	SW.3.0	0	Steel	SW.3.Bottom.UncoatedSteel	Linking Fungal and Bacterial Proliferation to Microbiologically Influenced Corrosion in B20 Biodiesel Storage Tanks
A2010	ATCCTTTGGTTC	CCGTAAAACGACGGCCAGCCGTGYCAGCMGCCGCGGTAA	CCGYCAATTYMTTTRAGTTT	SW.3.UncoatedSteel.Bottom.0Months	Y	SRR5826609	2014-09-04	SW	SW.3	UncoatedSteel	Biofilm	Bottom	0	SW.3.0	0	Steel	SW.3.Bottom.UncoatedSteel	Linking Fungal and Bacterial Proliferation to Microbiologically Influenced Corrosion in B20 Biodiesel Storage Tanks
A2011	TACAGCGCATAC	CCGTAAAACGACGGCCAGCCGTGYCAGCMGCCGCGGTAA	CCGYCAATTYMTTTRAGTTT	SW.3.UncoatedSteel.Bottom.0Months	Y	SRR5826609	2014-09-04	SW	SW.3	UncoatedSteel	Biofilm	Bottom	0	SW.3.0	0	Steel	SW.3.Bottom.UncoatedSteel	Linking Fungal and Bacterial Proliferation to Microbiologically Influenced Corrosion in B20 Biodiesel Storage Tanks
A2012	ACCGGTATGTAC	CCGTAAAACGACGGCCAGCCGTGYCAGCMGCCGCGGTAA	CCGYCAATTYMTTTRAGTTT	SW.3.UncoatedSteel.Bottom.0Months	Y	SRR5826609	2014-09-04	SW	SW.3	UncoatedSteel	Biofilm	Bottom	0	SW.3.0	0	Steel	SW.3.Bottom.UncoatedSteel	Linking Fungal and Bacterial Proliferation to Microbiologically Influenced Corrosion in B20 Biodiesel Storage Tanks
A2013	AATTGTGTCGGA	CCGTAAAACGACGGCCAGCCGTGYCAGCMGCCGCGGTAA	CCGYCAATTYMTTTRAGTTT	SW.3.UncoatedSteel.Bottom.0Months	Y	SRR5826609	2014-09-04	SW	SW.3	UncoatedSteel	Biofilm	Bottom	0	SW.3.0	0	Steel	SW.3.Bottom.UncoatedSteel	Linking Fungal and Bacterial Proliferation to Microbiologically Influenced Corrosion in B20 Biodiesel Storage Tanks
A2015	AGTCGAACGAGG	CCGTAAAACGACGGCCAGCCGTGYCAGCMGCCGCGGTAA	CCGYCAATTYMTTTRAGTTT	SW.4.UncoatedSteel.Bottom.0Months	Y	SRR5826609	2014-09-04	SW	SW.4	UncoatedSteel	Biofilm	Bottom	0	SW.4.0	0	Steel	SW.4.Bottom.UncoatedSteel	Linking Fungal and Bacterial Proliferation to Microbiologically Influenced Corrosion in B20 Biodiesel Storage Tanks
A2016	ACCAGTGACTCA	CCGTAAAACGACGGCCAGCCGTGYCAGCMGCCGCGGTAA	CCGYCAATTYMTTTRAGTTT	SW.4.UncoatedSteel.Bottom.0Months	Y	SRR5826609	2014-09-04	SW	SW.4	UncoatedSteel	Biofilm	Bottom	0	SW.4.0	0	Steel	SW.4.Bottom.UncoatedSteel	Linking Fungal and Bacterial Proliferation to Microbiologically Influenced Corrosion in B20 Biodiesel Storage Tanks
A2017	GAATACCAAGTC	CCGTAAAACGACGGCCAGCCGTGYCAGCMGCCGCGGTAA	CCGYCAATTYMTTTRAGTTT	SW.4.UncoatedSteel.Bottom.0Months	Y	SRR5826609	2014-09-04	SW	SW.4	UncoatedSteel	Biofilm	Bottom	0	SW.4.0	0	Steel	SW.4.Bottom.UncoatedSteel	Linking Fungal and Bacterial Proliferation to Microbiologically Influenced Corrosion in B20 Biodiesel Storage Tanks
A2018	GTAGATCGTGTA	CCGTAAAACGACGGCCAGCCGTGYCAGCMGCCGCGGTAA	CCGYCAATTYMTTTRAGTTT	SW.4.UncoatedSteel.Bottom.0Months	Y	SRR5826609	2014-09-04	SW	SW.4	UncoatedSteel	Biofilm	Bottom	0	SW.4.0	0	Steel	SW.4.Bottom.UncoatedSteel	Linking Fungal and Bacterial Proliferation to Microbiologically Influenced Corrosion in B20 Biodiesel Storage Tanks
A2019	TAACGTGTGTGC	CCGTAAAACGACGGCCAGCCGTGYCAGCMGCCGCGGTAA	CCGYCAATTYMTTTRAGTTT	SW.4.UncoatedSteel.Bottom.0Months	Y	SRR5826609	2014-09-04	SW	SW.4	UncoatedSteel	Biofilm	Bottom	0	SW.4.0	0	Steel	SW.4.Bottom.UncoatedSteel	Linking Fungal and Bacterial Proliferation to Microbiologically Influenced Corrosion in B20 Biodiesel Storage Tanks
A2020	CATTATGGCGTG	CCGTAAAACGACGGCCAGCCGTGYCAGCMGCCGCGGTAA	CCGYCAATTYMTTTRAGTTT	SW.2.Fuel.Aug2014	Y	SRR5826609	2014-09-04	SW	SW.2	Fuel	Fuel	Bottom	0	SW.2.0	0	Steel	SW.2.Bottom.Fuel	Linking Fungal and Bacterial Proliferation to Microbiologically Influenced Corrosion in B20 Biodiesel Storage Tanks
A2021	CCAATACGCCTG	CCGTAAAACGACGGCCAGCCGTGYCAGCMGCCGCGGTAA	CCGYCAATTYMTTTRAGTTT	SW.2.Fuel.Aug2014	Y	SRR5826609	2014-09-04	SW	SW.2	Fuel	Fuel	Bottom	0	SW.2.0	0	Steel	SW.2.Bottom.Fuel	Linking Fungal and Bacterial Proliferation to Microbiologically Influenced Corrosion in B20 Biodiesel Storage Tanks
A2022	GATCTGCGATCC	CCGTAAAACGACGGCCAGCCGTGYCAGCMGCCGCGGTAA	CCGYCAATTYMTTTRAGTTT	SW.3.Fuel.Aug2014	Y	SRR5826609	2014-09-04	SW	SW.3	Fuel	Fuel	Bottom	0	SW.3.0	0	Steel	SW.3.Bottom.Fuel	Linking Fungal and Bacterial Proliferation to Microbiologically Influenced Corrosion in B20 Biodiesel Storage Tanks
A2023	CAGCTCATCAGC	CCGTAAAACGACGGCCAGCCGTGYCAGCMGCCGCGGTAA	CCGYCAATTYMTTTRAGTTT	SW.3.Fuel.Aug2014	Y	SRR5826609	2014-09-04	SW	SW.3	Fuel	Fuel	Bottom	0	SW.3.0	0	Steel	SW.3.Bottom.Fuel	Linking Fungal and Bacterial Proliferation to Microbiologically Influenced Corrosion in B20 Biodiesel Storage Tanks
A2024	CAAACAACAGCT	CCGTAAAACGACGGCCAGCCGTGYCAGCMGCCGCGGTAA	CCGYCAATTYMTTTRAGTTT	SW.4.Fuel.Aug2014	Y	SRR5826609	2014-09-04	SW	SW.4	Fuel	Fuel	Bottom	0	SW.4.0	0	Steel	SW.4.Bottom.Fuel	Linking Fungal and Bacterial Proliferation to Microbiologically Influenced Corrosion in B20 Biodiesel Storage Tanks
A2025	GCAACACCATCC	CCGTAAAACGACGGCCAGCCGTGYCAGCMGCCGCGGTAA	CCGYCAATTYMTTTRAGTTT	SW.4.Fuel.Aug2014	Y	SRR5826609	2014-09-04	SW	SW.4	Fuel	Fuel	Bottom	0	SW.4.0	0	Steel	SW.4.Bottom.Fuel	Linking Fungal and Bacterial Proliferation to Microbiologically Influenced Corrosion in B20 Biodiesel Storage Tanks
A2039	ACTTGGTGTAAG	CCGTAAAACGACGGCCAGCCGTGYCAGCMGCCGCGGTAA	CCGYCAATTYMTTTRAGTTT	SW.2.UncoatedSteel.Top.6Months	Y	SRR5826608	2015-04-23	SW	SW.2	UncoatedSteel	Biofilm	Top	7	SW.2.232	232	Steel	SW.2.Top.UncoatedSteel	Linking Fungal and Bacterial Proliferation to Microbiologically Influenced Corrosion in B20 Biodiesel Storage Tanks
A2040	TCTTGGAGGTCA	CCGTAAAACGACGGCCAGCCGTGYCAGCMGCCGCGGTAA	CCGYCAATTYMTTTRAGTTT	SW.2.UncoatedSteel.Top.6Months	Y	SRR5826608	2015-04-23	SW	SW.2	UncoatedSteel	Biofilm	Top	7	SW.2.232	232	Steel	SW.2.Top.UncoatedSteel	Linking Fungal and Bacterial Proliferation to Microbiologically Influenced Corrosion in B20 Biodiesel Storage Tanks
A2041	TCACCTCCTTGT	CCGTAAAACGACGGCCAGCCGTGYCAGCMGCCGCGGTAA	CCGYCAATTYMTTTRAGTTT	SW.2.UncoatedSteel.Top.6Months	Y	SRR5826608	2015-04-23	SW	SW.2	UncoatedSteel	Biofilm	Top	7	SW.2.232	232	Steel	SW.2.Top.UncoatedSteel	Linking Fungal and Bacterial Proliferation to Microbiologically Influenced Corrosion in B20 Biodiesel Storage Tanks
A2042	GCACACCTGATA	CCGTAAAACGACGGCCAGCCGTGYCAGCMGCCGCGGTAA	CCGYCAATTYMTTTRAGTTT	SW.2.CoatedSteel.Top.6Months	Y	SRR5826608	2015-04-23	SW	SW.2	CoatedSteel	Biofilm	Top	7	SW.2.232	232	Steel	SW.2.Top.CoatedSteel	Linking Fungal and Bacterial Proliferation to Microbiologically Influenced Corrosion in B20 Biodiesel Storage Tanks
A2043	GCGACAATTACA	CCGTAAAACGACGGCCAGCCGTGYCAGCMGCCGCGGTAA	CCGYCAATTYMTTTRAGTTT	SW.2.CoatedSteel.Top.6Months	Y	SRR5826608	2015-04-23	SW	SW.2	CoatedSteel	Biofilm	Top	7	SW.2.232	232	Steel	SW.2.Top.CoatedSteel	Linking Fungal and Bacterial Proliferation to Microbiologically Influenced Corrosion in B20 Biodiesel Storage Tanks
A2044	TCATGCTCCATT	CCGTAAAACGACGGCCAGCCGTGYCAGCMGCCGCGGTAA	CCGYCAATTYMTTTRAGTTT	SW.2.CoatedSteel.Top.6Months	Y	SRR5826608	2015-04-23	SW	SW.2	CoatedSteel	Biofilm	Top	7	SW.2.232	232	Steel	SW.2.Top.CoatedSteel	Linking Fungal and Bacterial Proliferation to Microbiologically Influenced Corrosion in B20 Biodiesel Storage Tanks
A2045	AGCTGTCAAGCT	CCGTAAAACGACGGCCAGCCGTGYCAGCMGCCGCGGTAA	CCGYCAATTYMTTTRAGTTT	SW.2.UncoatedSteel.Bottom.6Months	Y	SRR5826608	2015-04-23	SW	SW.2	UncoatedSteel	Biofilm	Bottom	7	SW.2.232	232	Steel	SW.2.Bottom.UncoatedSteel	Linking Fungal and Bacterial Proliferation to Microbiologically Influenced Corrosion in B20 Biodiesel Storage Tanks
A2046	GAGAGCAACAGA	CCGTAAAACGACGGCCAGCCGTGYCAGCMGCCGCGGTAA	CCGYCAATTYMTTTRAGTTT	SW.2.UncoatedSteel.Bottom.6Months	Y	SRR5826608	2015-04-23	SW	SW.2	UncoatedSteel	Biofilm	Bottom	7	SW.2.232	232	Steel	SW.2.Bottom.UncoatedSteel	Linking Fungal and Bacterial Proliferation to Microbiologically Influenced Corrosion in B20 Biodiesel Storage Tanks
A2047	TACTCGGGAACT	CCGTAAAACGACGGCCAGCCGTGYCAGCMGCCGCGGTAA	CCGYCAATTYMTTTRAGTTT	SW.2.UncoatedSteel.Bottom.6Months	Y	SRR5826608	2015-04-23	SW	SW.2	UncoatedSteel	Biofilm	Bottom	7	SW.2.232	232	Steel	SW.2.Bottom.UncoatedSteel	Linking Fungal and Bacterial Proliferation to Microbiologically Influenced Corrosion in B20 Biodiesel Storage Tanks
A2048	CGTGCTTAGGCT	CCGTAAAACGACGGCCAGCCGTGYCAGCMGCCGCGGTAA	CCGYCAATTYMTTTRAGTTT	SW.2.CoatedSteel.Bottom.6Months	Y	SRR5826608	2015-04-23	SW	SW.2	CoatedSteel	Biofilm	Bottom	7	SW.2.232	232	Steel	SW.2.Bottom.CoatedSteel	Linking Fungal and Bacterial Proliferation to Microbiologically Influenced Corrosion in B20 Biodiesel Storage Tanks
A2049	TACCGAAGGTAT	CCGTAAAACGACGGCCAGCCGTGYCAGCMGCCGCGGTAA	CCGYCAATTYMTTTRAGTTT	SW.2.CoatedSteel.Bottom.6Months	Y	SRR5826608	2015-04-23	SW	SW.2	CoatedSteel	Biofilm	Bottom	7	SW.2.232	232	Steel	SW.2.Bottom.CoatedSteel	Linking Fungal and Bacterial Proliferation to Microbiologically Influenced Corrosion in B20 Biodiesel Storage Tanks
A2050	CACTCATCATTC	CCGTAAAACGACGGCCAGCCGTGYCAGCMGCCGCGGTAA	CCGYCAATTYMTTTRAGTTT	SW.2.CoatedSteel.Bottom.6Months	Y	SRR5826608	2015-04-23	SW	SW.2	CoatedSteel	Biofilm	Bottom	7	SW.2.232	232	Steel	SW.2.Bottom.CoatedSteel	Linking Fungal and Bacterial Proliferation to Microbiologically Influenced Corrosion in B20 Biodiesel Storage Tanks
A2060	GCTCTCCGTAGA	CCGTAAAACGACGGCCAGCCGTGYCAGCMGCCGCGGTAA	CCGYCAATTYMTTTRAGTTT	SW.3.UncoatedSteel.Top.6Months	Y	SRR5826608	2015-04-23	SW	SW.3	UncoatedSteel	Biofilm	Top	7	SW.3.232	232	Steel	SW.3.Top.UncoatedSteel	Linking Fungal and Bacterial Proliferation to Microbiologically Influenced Corrosion in B20 Biodiesel Storage Tanks
A2062	ATGCCATGCCGT	CCGTAAAACGACGGCCAGCCGTGYCAGCMGCCGCGGTAA	CCGYCAATTYMTTTRAGTTT	SW.3.UncoatedSteel.Top.6Months	Y	SRR5826608	2015-04-23	SW	SW.3	UncoatedSteel	Biofilm	Top	7	SW.3.232	232	Steel	SW.3.Top.UncoatedSteel	Linking Fungal and Bacterial Proliferation to Microbiologically Influenced Corrosion in B20 Biodiesel Storage Tanks
A2063	GACATTGTCACG	CCGTAAAACGACGGCCAGCCGTGYCAGCMGCCGCGGTAA	CCGYCAATTYMTTTRAGTTT	SW.3.CoatedSteel.Top.6Months	Y	SRR5826608	2015-04-23	SW	SW.3	CoatedSteel	Biofilm	Top	7	SW.3.232	232	Steel	SW.3.Top.CoatedSteel	Linking Fungal and Bacterial Proliferation to Microbiologically Influenced Corrosion in B20 Biodiesel Storage Tanks
A2064	GCCAACAACCAT	CCGTAAAACGACGGCCAGCCGTGYCAGCMGCCGCGGTAA	CCGYCAATTYMTTTRAGTTT	SW.3.CoatedSteel.Top.6Months	Y	SRR5826608	2015-04-23	SW	SW.3	CoatedSteel	Biofilm	Top	7	SW.3.232	232	Steel	SW.3.Top.CoatedSteel	Linking Fungal and Bacterial Proliferation to Microbiologically Influenced Corrosion in B20 Biodiesel Storage Tanks
A2065	ATCAGTACTAGG	CCGTAAAACGACGGCCAGCCGTGYCAGCMGCCGCGGTAA	CCGYCAATTYMTTTRAGTTT	SW.3.CoatedSteel.Top.6Months	Y	SRR5826608	2015-04-23	SW	SW.3	CoatedSteel	Biofilm	Top	7	SW.3.232	232	Steel	SW.3.Top.CoatedSteel	Linking Fungal and Bacterial Proliferation to Microbiologically Influenced Corrosion in B20 Biodiesel Storage Tanks
A2066	TCCTCGAGCGAT	CCGTAAAACGACGGCCAGCCGTGYCAGCMGCCGCGGTAA	CCGYCAATTYMTTTRAGTTT	SW.3.UncoatedSteel.Bottom.6Months	Y	SRR5826608	2015-04-23	SW	SW.3	UncoatedSteel	Biofilm	Bottom	7	SW.3.232	232	Steel	SW.3.Bottom.UncoatedSteel	Linking Fungal and Bacterial Proliferation to Microbiologically Influenced Corrosion in B20 Biodiesel Storage Tanks
A2067	ACCCAAGCGTTA	CCGTAAAACGACGGCCAGCCGTGYCAGCMGCCGCGGTAA	CCGYCAATTYMTTTRAGTTT	SW.3.UncoatedSteel.Bottom.6Months	Y	SRR5826608	2015-04-23	SW	SW.3	UncoatedSteel	Biofilm	Bottom	7	SW.3.232	232	Steel	SW.3.Bottom.UncoatedSteel	Linking Fungal and Bacterial Proliferation to Microbiologically Influenced Corrosion in B20 Biodiesel Storage Tanks
A2068	TGCAGCAAGATT	CCGTAAAACGACGGCCAGCCGTGYCAGCMGCCGCGGTAA	CCGYCAATTYMTTTRAGTTT	SW.3.UncoatedSteel.Bottom.6Months	Y	SRR5826608	2015-04-23	SW	SW.3	UncoatedSteel	Biofilm	Bottom	7	SW.3.232	232	Steel	SW.3.Bottom.UncoatedSteel	Linking Fungal and Bacterial Proliferation to Microbiologically Influenced Corrosion in B20 Biodiesel Storage Tanks
A2069	AGCAACATTGCA	CCGTAAAACGACGGCCAGCCGTGYCAGCMGCCGCGGTAA	CCGYCAATTYMTTTRAGTTT	SW.3.CoatedSteel.Bottom.6Months	Y	SRR5826608	2015-04-23	SW	SW.3	CoatedSteel	Biofilm	Bottom	7	SW.3.232	232	Steel	SW.3.Bottom.CoatedSteel	Linking Fungal and Bacterial Proliferation to Microbiologically Influenced Corrosion in B20 Biodiesel Storage Tanks
A2070	GATGTGGTGTTA	CCGTAAAACGACGGCCAGCCGTGYCAGCMGCCGCGGTAA	CCGYCAATTYMTTTRAGTTT	SW.3.CoatedSteel.Bottom.6Months	Y	SRR5826608	2015-04-23	SW	SW.3	CoatedSteel	Biofilm	Bottom	7	SW.3.232	232	Steel	SW.3.Bottom.CoatedSteel	Linking Fungal and Bacterial Proliferation to Microbiologically Influenced Corrosion in B20 Biodiesel Storage Tanks
A2071	CAGAAATGTGTC	CCGTAAAACGACGGCCAGCCGTGYCAGCMGCCGCGGTAA	CCGYCAATTYMTTTRAGTTT	SW.3.CoatedSteel.Bottom.6Months	Y	SRR5826608	2015-04-23	SW	SW.3	CoatedSteel	Biofilm	Bottom	7	SW.3.232	232	Steel	SW.3.Bottom.CoatedSteel	Linking Fungal and Bacterial Proliferation to Microbiologically Influenced Corrosion in B20 Biodiesel Storage Tanks
A2081	ACAACACTCCGA	CCGTAAAACGACGGCCAGCCGTGYCAGCMGCCGCGGTAA	CCGYCAATTYMTTTRAGTTT	SW.4.UncoatedSteel.Top.6Months	Y	SRR5826608	2015-04-23	SW	SW.4	UncoatedSteel	Biofilm	Top	7	SW.4.232	232	Steel	SW.4.Top.UncoatedSteel	Linking Fungal and Bacterial Proliferation to Microbiologically Influenced Corrosion in B20 Biodiesel Storage Tanks
A2082	CGATGCTGTTGA	CCGTAAAACGACGGCCAGCCGTGYCAGCMGCCGCGGTAA	CCGYCAATTYMTTTRAGTTT	SW.4.UncoatedSteel.Top.6Months	Y	SRR5826608	2015-04-23	SW	SW.4	UncoatedSteel	Biofilm	Top	7	SW.4.232	232	Steel	SW.4.Top.UncoatedSteel	Linking Fungal and Bacterial Proliferation to Microbiologically Influenced Corrosion in B20 Biodiesel Storage Tanks
A2083	ACGACTGCATAA	CCGTAAAACGACGGCCAGCCGTGYCAGCMGCCGCGGTAA	CCGYCAATTYMTTTRAGTTT	SW.4.UncoatedSteel.Top.6Months	Y	SRR5826608	2015-04-23	SW	SW.4	UncoatedSteel	Biofilm	Top	7	SW.4.232	232	Steel	SW.4.Top.UncoatedSteel	Linking Fungal and Bacterial Proliferation to Microbiologically Influenced Corrosion in B20 Biodiesel Storage Tanks
A2084	ACGCGAACTAAT	CCGTAAAACGACGGCCAGCCGTGYCAGCMGCCGCGGTAA	CCGYCAATTYMTTTRAGTTT	SW.4.CoatedSteel.Top.6Months	Y	SRR5826608	2015-04-23	SW	SW.4	CoatedSteel	Biofilm	Top	7	SW.4.232	232	Steel	SW.4.Top.CoatedSteel	Linking Fungal and Bacterial Proliferation to Microbiologically Influenced Corrosion in B20 Biodiesel Storage Tanks
A2085	AGCTATGTATGG	CCGTAAAACGACGGCCAGCCGTGYCAGCMGCCGCGGTAA	CCGYCAATTYMTTTRAGTTT	SW.4.CoatedSteel.Top.6Months	Y	SRR5826608	2015-04-23	SW	SW.4	CoatedSteel	Biofilm	Top	7	SW.4.232	232	Steel	SW.4.Top.CoatedSteel	Linking Fungal and Bacterial Proliferation to Microbiologically Influenced Corrosion in B20 Biodiesel Storage Tanks
A2086	ACGGGTCATCAT	CCGTAAAACGACGGCCAGCCGTGYCAGCMGCCGCGGTAA	CCGYCAATTYMTTTRAGTTT	SW.4.CoatedSteel.Top.6Months	Y	SRR5826608	2015-04-23	SW	SW.4	CoatedSteel	Biofilm	Top	7	SW.4.232	232	Steel	SW.4.Top.CoatedSteel	Linking Fungal and Bacterial Proliferation to Microbiologically Influenced Corrosion in B20 Biodiesel Storage Tanks
A2089	TCAGTTCTCGTT	CCGTAAAACGACGGCCAGCCGTGYCAGCMGCCGCGGTAA	CCGYCAATTYMTTTRAGTTT	SW.4.UncoatedSteel.Bottom.6Months	Y	SRR5826608	2015-04-23	SW	SW.4	UncoatedSteel	Biofilm	Bottom	7	SW.4.232	232	Steel	SW.4.Bottom.UncoatedSteel	Linking Fungal and Bacterial Proliferation to Microbiologically Influenced Corrosion in B20 Biodiesel Storage Tanks
A2090	TCGTGCGTGTTG	CCGTAAAACGACGGCCAGCCGTGYCAGCMGCCGCGGTAA	CCGYCAATTYMTTTRAGTTT	SW.4.CoatedSteel.Bottom.6Months	Y	SRR5826608	2015-04-23	SW	SW.4	CoatedSteel	Biofilm	Bottom	7	SW.4.232	232	Steel	SW.4.Bottom.CoatedSteel	Linking Fungal and Bacterial Proliferation to Microbiologically Influenced Corrosion in B20 Biodiesel Storage Tanks
A2091	GTTATCGCATGG	CCGTAAAACGACGGCCAGCCGTGYCAGCMGCCGCGGTAA	CCGYCAATTYMTTTRAGTTT	SW.4.CoatedSteel.Bottom.6Months	Y	SRR5826608	2015-04-23	SW	SW.4	CoatedSteel	Biofilm	Bottom	7	SW.4.232	232	Steel	SW.4.Bottom.CoatedSteel	Linking Fungal and Bacterial Proliferation to Microbiologically Influenced Corrosion in B20 Biodiesel Storage Tanks
A2092	GATCACGAGAGG	CCGTAAAACGACGGCCAGCCGTGYCAGCMGCCGCGGTAA	CCGYCAATTYMTTTRAGTTT	SW.4.CoatedSteel.Bottom.6Months	Y	SRR5826608	2015-04-23	SW	SW.4	CoatedSteel	Biofilm	Bottom	7	SW.4.232	232	Steel	SW.4.Bottom.CoatedSteel	Linking Fungal and Bacterial Proliferation to Microbiologically Influenced Corrosion in B20 Biodiesel Storage Tanks
A2096	TGGCAAATCTAG	CCGTAAAACGACGGCCAGCCGTGYCAGCMGCCGCGGTAA	CCGYCAATTYMTTTRAGTTT	SW.Tank4.Filter.Mar2015	Y	SRR5826608	2015-04-23	SW	SW.4	Fuel	Fuel	Bottom	7	SW.4.232	232	Steel	SW.4.Bottom.Fuel	Linking Fungal and Bacterial Proliferation to Microbiologically Influenced Corrosion in B20 Biodiesel Storage Tanks
A2097	CACCTTACCTTA	CCGTAAAACGACGGCCAGCCGTGYCAGCMGCCGCGGTAA	CCGYCAATTYMTTTRAGTTT	SW.Tank4.Filter.Mar2015	Y	SRR5826608	2015-04-23	SW	SW.4	Fuel	Fuel	Bottom	7	SW.4.232	232	Steel	SW.4.Bottom.Fuel	Linking Fungal and Bacterial Proliferation to Microbiologically Influenced Corrosion in B20 Biodiesel Storage Tanks
A2098	TTAACCTTCCTG	CCGTAAAACGACGGCCAGCCGTGYCAGCMGCCGCGGTAA	CCGYCAATTYMTTTRAGTTT	SW.Tank4.Filter.Mar2015	Y	SRR5826608	2015-04-23	SW	SW.4	Fuel	Fuel	Bottom	7	SW.4.232	232	Steel	SW.4.Bottom.Fuel	Linking Fungal and Bacterial Proliferation to Microbiologically Influenced Corrosion in B20 Biodiesel Storage Tanks
A2102	TTAAGACAGTCG	CCGTAAAACGACGGCCAGCCGTGYCAGCMGCCGCGGTAA	CCGYCAATTYMTTTRAGTTT	SW.Tank3.Filter.Mar2015	Y	SRR5826608	2015-04-23	SW	SW.3	Fuel	Fuel	Bottom	7	SW.3.232	232	Steel	SW.3.Bottom.Fuel	Linking Fungal and Bacterial Proliferation to Microbiologically Influenced Corrosion in B20 Biodiesel Storage Tanks
A2103	TCTGCACTGAGC	CCGTAAAACGACGGCCAGCCGTGYCAGCMGCCGCGGTAA	CCGYCAATTYMTTTRAGTTT	SW.Tank3.Filter.Mar2015	Y	SRR5826608	2015-04-23	SW	SW.3	Fuel	Fuel	Bottom	7	SW.3.232	232	Steel	SW.3.Bottom.Fuel	Linking Fungal and Bacterial Proliferation to Microbiologically Influenced Corrosion in B20 Biodiesel Storage Tanks
A2104	CGCAGATTAGTA	CCGTAAAACGACGGCCAGCCGTGYCAGCMGCCGCGGTAA	CCGYCAATTYMTTTRAGTTT	SW.Tank3.Filter.Mar2015	Y	SRR5826608	2015-04-23	SW	SW.3	Fuel	Fuel	Bottom	7	SW.3.232	232	Steel	SW.3.Bottom.Fuel	Linking Fungal and Bacterial Proliferation to Microbiologically Influenced Corrosion in B20 Biodiesel Storage Tanks
A2108	AGTTGTAGTCCG	CCGTAAAACGACGGCCAGCCGTGYCAGCMGCCGCGGTAA	CCGYCAATTYMTTTRAGTTT	SW.Tank2.Filter.Mar2015	Y	SRR5826608	2015-04-23	SW	SW.2	Fuel	Fuel	Bottom	7	SW.2.232	232	Steel	SW.2.Bottom.Fuel	Linking Fungal and Bacterial Proliferation to Microbiologically Influenced Corrosion in B20 Biodiesel Storage Tanks
A2109	TCGTCAAACCCG	CCGTAAAACGACGGCCAGCCGTGYCAGCMGCCGCGGTAA	CCGYCAATTYMTTTRAGTTT	SW.Tank2.Filter.Mar2015	Y	SRR5826608	2015-04-23	SW	SW.2	Fuel	Fuel	Bottom	7	SW.2.232	232	Steel	SW.2.Bottom.Fuel	Linking Fungal and Bacterial Proliferation to Microbiologically Influenced Corrosion in B20 Biodiesel Storage Tanks
A2110	TAATCGGTGCCA	CCGTAAAACGACGGCCAGCCGTGYCAGCMGCCGCGGTAA	CCGYCAATTYMTTTRAGTTT	SW.Tank2.Filter.Mar2015	Y	SRR5826608	2015-04-23	SW	SW.2	Fuel	Fuel	Bottom	7	SW.2.232	232	Steel	SW.2.Bottom.Fuel	Linking Fungal and Bacterial Proliferation to Microbiologically Influenced Corrosion in B20 Biodiesel Storage Tanks
A2123	TTGATCCGGTAG	CCGTAAAACGACGGCCAGCCGTGYCAGCMGCCGCGGTAA	CCGYCAATTYMTTTRAGTTT	SW.2.Nitrile.Bottom.6Months	Y	SRR5826608	2015-04-23	SW	SW.2	Nitrile	Biofilm	Bottom	7	SW.2.232	232	Steel	SW.2.Bottom.Nitrile	Linking Fungal and Bacterial Proliferation to Microbiologically Influenced Corrosion in B20 Biodiesel Storage Tanks
A2124	CGGGTGTTTGCT	CCGTAAAACGACGGCCAGCCGTGYCAGCMGCCGCGGTAA	CCGYCAATTYMTTTRAGTTT	SW.2.Nitrile.Bottom.6Months	Y	SRR5826608	2015-04-23	SW	SW.2	Nitrile	Biofilm	Bottom	7	SW.2.232	232	Steel	SW.2.Bottom.Nitrile	Linking Fungal and Bacterial Proliferation to Microbiologically Influenced Corrosion in B20 Biodiesel Storage Tanks
A2125	TTGACCGCGGTT	CCGTAAAACGACGGCCAGCCGTGYCAGCMGCCGCGGTAA	CCGYCAATTYMTTTRAGTTT	SW.2.Nitrile.Bottom.6Months	Y	SRR5826608	2015-04-23	SW	SW.2	Nitrile	Biofilm	Bottom	7	SW.2.232	232	Steel	SW.2.Bottom.Nitrile	Linking Fungal and Bacterial Proliferation to Microbiologically Influenced Corrosion in B20 Biodiesel Storage Tanks
A2126	GTGCAACCAATC	CCGTAAAACGACGGCCAGCCGTGYCAGCMGCCGCGGTAA	CCGYCAATTYMTTTRAGTTT	SW.3.Nitrile.Bottom.6Months	Y	SRR5826608	2015-04-23	SW	SW.3	Nitrile	Biofilm	Bottom	7	SW.3.232	232	Steel	SW.3.Bottom.Nitrile	Linking Fungal and Bacterial Proliferation to Microbiologically Influenced Corrosion in B20 Biodiesel Storage Tanks
A2127	GCTTGAGCTTGA	CCGTAAAACGACGGCCAGCCGTGYCAGCMGCCGCGGTAA	CCGYCAATTYMTTTRAGTTT	SW.3.Nitrile.Bottom.6Months	Y	SRR5826608	2015-04-23	SW	SW.3	Nitrile	Biofilm	Bottom	7	SW.3.232	232	Steel	SW.3.Bottom.Nitrile	Linking Fungal and Bacterial Proliferation to Microbiologically Influenced Corrosion in B20 Biodiesel Storage Tanks
A2128	CGCTGTGGATTA	CCGTAAAACGACGGCCAGCCGTGYCAGCMGCCGCGGTAA	CCGYCAATTYMTTTRAGTTT	SW.3.Nitrile.Bottom.6Months	Y	SRR5826608	2015-04-23	SW	SW.3	Nitrile	Biofilm	Bottom	7	SW.3.232	232	Steel	SW.3.Bottom.Nitrile	Linking Fungal and Bacterial Proliferation to Microbiologically Influenced Corrosion in B20 Biodiesel Storage Tanks
A2129	CTGTCAGTGACC	CCGTAAAACGACGGCCAGCCGTGYCAGCMGCCGCGGTAA	CCGYCAATTYMTTTRAGTTT	SW.3.Fluorocarbon.Bottom.6Months	Y	SRR5826608	2015-04-23	SW	SW.3	Fluorocarbon	Biofilm	Bottom	7	SW.3.232	232	Steel	SW.3.Bottom.Fluorocarbon	Linking Fungal and Bacterial Proliferation to Microbiologically Influenced Corrosion in B20 Biodiesel Storage Tanks
A2130	ACGATTCGAGTC	CCGTAAAACGACGGCCAGCCGTGYCAGCMGCCGCGGTAA	CCGYCAATTYMTTTRAGTTT	SW.3.Fluorocarbon.Bottom.6Months	Y	SRR5826608	2015-04-23	SW	SW.3	Fluorocarbon	Biofilm	Bottom	7	SW.3.232	232	Steel	SW.3.Bottom.Fluorocarbon	Linking Fungal and Bacterial Proliferation to Microbiologically Influenced Corrosion in B20 Biodiesel Storage Tanks
A2131	GGTTCGGTCCAT	CCGTAAAACGACGGCCAGCCGTGYCAGCMGCCGCGGTAA	CCGYCAATTYMTTTRAGTTT	SW.3.Fluorocarbon.Bottom.6Months	Y	SRR5826608	2015-04-23	SW	SW.3	Fluorocarbon	Biofilm	Bottom	7	SW.3.232	232	Steel	SW.3.Bottom.Fluorocarbon	Linking Fungal and Bacterial Proliferation to Microbiologically Influenced Corrosion in B20 Biodiesel Storage Tanks
A2132	CTGATCCATCTT	CCGTAAAACGACGGCCAGCCGTGYCAGCMGCCGCGGTAA	CCGYCAATTYMTTTRAGTTT	SW.4.Fluorocarbon.Bottom.6Months	Y	SRR5826608	2015-04-23	SW	SW.4	Fluorocarbon	Biofilm	Bottom	7	SW.4.232	232	Steel	SW.4.Bottom.Fluorocarbon	Linking Fungal and Bacterial Proliferation to Microbiologically Influenced Corrosion in B20 Biodiesel Storage Tanks
A2133	TATGTGCCGGCT	CCGTAAAACGACGGCCAGCCGTGYCAGCMGCCGCGGTAA	CCGYCAATTYMTTTRAGTTT	SW.4.Fluorocarbon.Bottom.6Months	Y	SRR5826608	2015-04-23	SW	SW.4	Fluorocarbon	Biofilm	Bottom	7	SW.4.232	232	Steel	SW.4.Bottom.Fluorocarbon	Linking Fungal and Bacterial Proliferation to Microbiologically Influenced Corrosion in B20 Biodiesel Storage Tanks
A2134	TGGTCGCATCGT	CCGTAAAACGACGGCCAGCCGTGYCAGCMGCCGCGGTAA	CCGYCAATTYMTTTRAGTTT	SW.4.Fluorocarbon.Bottom.6Months	Y	SRR5826608	2015-04-23	SW	SW.4	Fluorocarbon	Biofilm	Bottom	7	SW.4.232	232	Steel	SW.4.Bottom.Fluorocarbon	Linking Fungal and Bacterial Proliferation to Microbiologically Influenced Corrosion in B20 Biodiesel Storage Tanks
A2135	TGTAAGACTTGG	CCGTAAAACGACGGCCAGCCGTGYCAGCMGCCGCGGTAA	CCGYCAATTYMTTTRAGTTT	SW.4.Nitrile.Bottom.6Months	Y	SRR5826608	2015-04-23	SW	SW.4	Nitrile	Biofilm	Bottom	7	SW.4.232	232	Steel	SW.4.Bottom.Nitrile	Linking Fungal and Bacterial Proliferation to Microbiologically Influenced Corrosion in B20 Biodiesel Storage Tanks
A2136	CGCCATTGTGCA	CCGTAAAACGACGGCCAGCCGTGYCAGCMGCCGCGGTAA	CCGYCAATTYMTTTRAGTTT	SW.4.Nitrile.Bottom.6Months	Y	SRR5826608	2015-04-23	SW	SW.4	Nitrile	Biofilm	Bottom	7	SW.4.232	232	Steel	SW.4.Bottom.Nitrile	Linking Fungal and Bacterial Proliferation to Microbiologically Influenced Corrosion in B20 Biodiesel Storage Tanks
A2137	TCCAACTGCAGA	CCGTAAAACGACGGCCAGCCGTGYCAGCMGCCGCGGTAA	CCGYCAATTYMTTTRAGTTT	SW.4.Nitrile.Bottom.6Months	Y	SRR5826608	2015-04-23	SW	SW.4	Nitrile	Biofilm	Bottom	7	SW.4.232	232	Steel	SW.4.Bottom.Nitrile	Linking Fungal and Bacterial Proliferation to Microbiologically Influenced Corrosion in B20 Biodiesel Storage Tanks
A2138	TAAAGACCCGTA	CCGTAAAACGACGGCCAGCCGTGYCAGCMGCCGCGGTAA	CCGYCAATTYMTTTRAGTTT	SW.2.Fluorocarbon.Bottom.6Months	Y	SRR5826608	2015-04-23	SW	SW.2	Fluorocarbon	Biofilm	Bottom	7	SW.2.232	232	Steel	SW.2.Bottom.Fluorocarbon	Linking Fungal and Bacterial Proliferation to Microbiologically Influenced Corrosion in B20 Biodiesel Storage Tanks
A2139	TGTATCTTCACC	CCGTAAAACGACGGCCAGCCGTGYCAGCMGCCGCGGTAA	CCGYCAATTYMTTTRAGTTT	SW.2.Fluorocarbon.Bottom.6Months	Y	SRR5826608	2015-04-23	SW	SW.2	Fluorocarbon	Biofilm	Bottom	7	SW.2.232	232	Steel	SW.2.Bottom.Fluorocarbon	Linking Fungal and Bacterial Proliferation to Microbiologically Influenced Corrosion in B20 Biodiesel Storage Tanks
A2140	GACTGACTCGTC	CCGTAAAACGACGGCCAGCCGTGYCAGCMGCCGCGGTAA	CCGYCAATTYMTTTRAGTTT	SW.2.Fluorocarbon.Bottom.6Months	Y	SRR5826608	2015-04-23	SW	SW.2	Fluorocarbon	Biofilm	Bottom	7	SW.2.232	232	Steel	SW.2.Bottom.Fluorocarbon	Linking Fungal and Bacterial Proliferation to Microbiologically Influenced Corrosion in B20 Biodiesel Storage Tanks
A2300	GCCGTAAACTTG	CCCCGTAAAACGACGGCCAGCCGTGYCAGCMGCCGCGGTAA	CCGYCAATTYMTTTRAGTTT	SW.3.UncoatedSteel.Top.12Months	Y	SRR5826606	2015-10-01	SW	SW.3	UncoatedSteel	Biofilm	Top	12	SW.3.393	393	Steel	SW.3.Top.UncoatedSteel	Linking Fungal and Bacterial Proliferation to Microbiologically Influenced Corrosion in B20 Biodiesel Storage Tanks
A2301	GCAGATTTCCAG	CCCGTAAAACGACGGCCAGCCGTGYCAGCMGCCGCGGTAA	CCGYCAATTYMTTTRAGTTT	SW.3.UncoatedSteel.Top.12Months	Y	SRR5826606	2015-10-01	SW	SW.3	UncoatedSteel	Biofilm	Top	12	SW.3.393	393	Steel	SW.3.Top.UncoatedSteel	Linking Fungal and Bacterial Proliferation to Microbiologically Influenced Corrosion in B20 Biodiesel Storage Tanks
A2302	AGATGATCAGTC	CCGTAAAACGACGGCCAGCCGTGYCAGCMGCCGCGGTAA	CCGYCAATTYMTTTRAGTTT	SW.3.UncoatedSteel.Top.12Months	Y	SRR5826606	2015-10-01	SW	SW.3	UncoatedSteel	Biofilm	Top	12	SW.3.393	393	Steel	SW.3.Top.UncoatedSteel	Linking Fungal and Bacterial Proliferation to Microbiologically Influenced Corrosion in B20 Biodiesel Storage Tanks
A2303	GAGACGTGTTCT	CGTAAAACGACGGCCAGCCGTGYCAGCMGCCGCGGTAA	CCGYCAATTYMTTTRAGTTT	SW.3.UncoatedSteel.Bottom.12Months	Y	SRR5826606	2015-10-01	SW	SW.3	UncoatedSteel	Biofilm	Bottom	12	SW.3.393	393	Steel	SW.3.Bottom.UncoatedSteel	Linking Fungal and Bacterial Proliferation to Microbiologically Influenced Corrosion in B20 Biodiesel Storage Tanks
A2304	TATCACCGGCAC	CCGTAAAACGACGGCCAGCCGTGYCAGCMGCCGCGGTAA	CCGYCAATTYMTTTRAGTTT	SW.3.UncoatedSteel.Bottom.12Months	Y	SRR5826606	2015-10-01	SW	SW.3	UncoatedSteel	Biofilm	Bottom	12	SW.3.393	393	Steel	SW.3.Bottom.UncoatedSteel	Linking Fungal and Bacterial Proliferation to Microbiologically Influenced Corrosion in B20 Biodiesel Storage Tanks
A2305	TATGCCAGAGAT	CCCGTAAAACGACGGCCAGCCGTGYCAGCMGCCGCGGTAA	CCGYCAATTYMTTTRAGTTT	SW.3.UncoatedSteel.Bottom.12Months	Y	SRR5826606	2015-10-01	SW	SW.3	UncoatedSteel	Biofilm	Bottom	12	SW.3.393	393	Steel	SW.3.Bottom.UncoatedSteel	Linking Fungal and Bacterial Proliferation to Microbiologically Influenced Corrosion in B20 Biodiesel Storage Tanks
A2306	AGGTCCAAATCA	CCCCGTAAAACGACGGCCAGCCGTGYCAGCMGCCGCGGTAA	CCGYCAATTYMTTTRAGTTT	SW.3.CoatedSteel.Top.12Months	Y	SRR5826606	2015-10-01	SW	SW.3	CoatedSteel	Biofilm	Top	12	SW.3.393	393	Steel	SW.3.Top.CoatedSteel	Linking Fungal and Bacterial Proliferation to Microbiologically Influenced Corrosion in B20 Biodiesel Storage Tanks
A2307	ACCGTGCTCACA	CCCGTAAAACGACGGCCAGCCGTGYCAGCMGCCGCGGTAA	CCGYCAATTYMTTTRAGTTT	SW.3.CoatedSteel.Top.12Months	Y	SRR5826606	2015-10-01	SW	SW.3	CoatedSteel	Biofilm	Top	12	SW.3.393	393	Steel	SW.3.Top.CoatedSteel	Linking Fungal and Bacterial Proliferation to Microbiologically Influenced Corrosion in B20 Biodiesel Storage Tanks
A2308	CTCCCTTTGTGT	CCGTAAAACGACGGCCAGCCGTGYCAGCMGCCGCGGTAA	CCGYCAATTYMTTTRAGTTT	SW.3.CoatedSteel.Top.12Months	Y	SRR5826606	2015-10-01	SW	SW.3	CoatedSteel	Biofilm	Top	12	SW.3.393	393	Steel	SW.3.Top.CoatedSteel	Linking Fungal and Bacterial Proliferation to Microbiologically Influenced Corrosion in B20 Biodiesel Storage Tanks
A2309	AGCTGCACCTAA	CGTAAAACGACGGCCAGCCGTGYCAGCMGCCGCGGTAA	CCGYCAATTYMTTTRAGTTT	SW.3.CoatedSteel.Bottom.12Months	Y	SRR5826606	2015-10-01	SW	SW.3	CoatedSteel	Biofilm	Bottom	12	SW.3.393	393	Steel	SW.3.Bottom.CoatedSteel	Linking Fungal and Bacterial Proliferation to Microbiologically Influenced Corrosion in B20 Biodiesel Storage Tanks
A2310	CCTTGACCGATG	CCGTAAAACGACGGCCAGCCGTGYCAGCMGCCGCGGTAA	CCGYCAATTYMTTTRAGTTT	SW.3.CoatedSteel.Bottom.12Months	Y	SRR5826606	2015-10-01	SW	SW.3	CoatedSteel	Biofilm	Bottom	12	SW.3.393	393	Steel	SW.3.Bottom.CoatedSteel	Linking Fungal and Bacterial Proliferation to Microbiologically Influenced Corrosion in B20 Biodiesel Storage Tanks
A2311	CTATCATCCTCA	CCCGTAAAACGACGGCCAGCCGTGYCAGCMGCCGCGGTAA	CCGYCAATTYMTTTRAGTTT	SW.3.CoatedSteel.Bottom.12Months	Y	SRR5826606	2015-10-01	SW	SW.3	CoatedSteel	Biofilm	Bottom	12	SW.3.393	393	Steel	SW.3.Bottom.CoatedSteel	Linking Fungal and Bacterial Proliferation to Microbiologically Influenced Corrosion in B20 Biodiesel Storage Tanks
A2312	ACTCTAGCCGGT	CCCCGTAAAACGACGGCCAGCCGTGYCAGCMGCCGCGGTAA	CCGYCAATTYMTTTRAGTTT	SW.3.Nitrile.Bottom.12Months	Y	SRR5826606	2015-10-01	SW	SW.3	Nitrile	Biofilm	Bottom	12	SW.3.393	393	Steel	SW.3.Bottom.Nitrile	Linking Fungal and Bacterial Proliferation to Microbiologically Influenced Corrosion in B20 Biodiesel Storage Tanks
A2313	CGATAGGCCTTA	CCCGTAAAACGACGGCCAGCCGTGYCAGCMGCCGCGGTAA	CCGYCAATTYMTTTRAGTTT	SW.3.Nitrile.Bottom.12Months	Y	SRR5826606	2015-10-01	SW	SW.3	Nitrile	Biofilm	Bottom	12	SW.3.393	393	Steel	SW.3.Bottom.Nitrile	Linking Fungal and Bacterial Proliferation to Microbiologically Influenced Corrosion in B20 Biodiesel Storage Tanks
A2314	AATGACCTCGTG	CCGTAAAACGACGGCCAGCCGTGYCAGCMGCCGCGGTAA	CCGYCAATTYMTTTRAGTTT	SW.3.Nitrile.Bottom.12Months	Y	SRR5826606	2015-10-01	SW	SW.3	Nitrile	Biofilm	Bottom	12	SW.3.393	393	Steel	SW.3.Bottom.Nitrile	Linking Fungal and Bacterial Proliferation to Microbiologically Influenced Corrosion in B20 Biodiesel Storage Tanks
A2315	CTTAGGCATGTG	CGTAAAACGACGGCCAGCCGTGYCAGCMGCCGCGGTAA	CCGYCAATTYMTTTRAGTTT	SW.3.Fluorocarbon.Bottom.12Months	Y	SRR5826606	2015-10-01	SW	SW.3	Fluorocarbon	Biofilm	Bottom	12	SW.3.393	393	Steel	SW.3.Bottom.Fluorocarbon	Linking Fungal and Bacterial Proliferation to Microbiologically Influenced Corrosion in B20 Biodiesel Storage Tanks
A2316	CCAGATATAGCA	CCGTAAAACGACGGCCAGCCGTGYCAGCMGCCGCGGTAA	CCGYCAATTYMTTTRAGTTT	SW.3.Fluorocarbon.Bottom.12Months	Y	SRR5826606	2015-10-01	SW	SW.3	Fluorocarbon	Biofilm	Bottom	12	SW.3.393	393	Steel	SW.3.Bottom.Fluorocarbon	Linking Fungal and Bacterial Proliferation to Microbiologically Influenced Corrosion in B20 Biodiesel Storage Tanks
A2317	GAGAGTCCACTT	CCCGTAAAACGACGGCCAGCCGTGYCAGCMGCCGCGGTAA	CCGYCAATTYMTTTRAGTTT	SW.3.Fluorocarbon.Bottom.12Months	Y	SRR5826606	2015-10-01	SW	SW.3	Fluorocarbon	Biofilm	Bottom	12	SW.3.393	393	Steel	SW.3.Bottom.Fluorocarbon	Linking Fungal and Bacterial Proliferation to Microbiologically Influenced Corrosion in B20 Biodiesel Storage Tanks
A2336	CTGGGTATCTCG	CCCCGTAAAACGACGGCCAGCCGTGYCAGCMGCCGCGGTAA	CCGYCAATTYMTTTRAGTTT	SW.2.UncoatedSteel.Bottom.12Months	Y	SRR5826606	2015-10-01	SW	SW.2	UncoatedSteel	Biofilm	Bottom	12	SW.2.393	393	Steel	SW.2.Bottom.UncoatedSteel	Linking Fungal and Bacterial Proliferation to Microbiologically Influenced Corrosion in B20 Biodiesel Storage Tanks
A2337	GACTACCCGTTG	CCCGTAAAACGACGGCCAGCCGTGYCAGCMGCCGCGGTAA	CCGYCAATTYMTTTRAGTTT	SW.2.UncoatedSteel.Bottom.12Months	Y	SRR5826606	2015-10-01	SW	SW.2	UncoatedSteel	Biofilm	Bottom	12	SW.2.393	393	Steel	SW.2.Bottom.UncoatedSteel	Linking Fungal and Bacterial Proliferation to Microbiologically Influenced Corrosion in B20 Biodiesel Storage Tanks
A2338	GCGTTGCAAACT	CCGTAAAACGACGGCCAGCCGTGYCAGCMGCCGCGGTAA	CCGYCAATTYMTTTRAGTTT	SW.2.UncoatedSteel.Bottom.12Months	Y	SRR5826606	2015-10-01	SW	SW.2	UncoatedSteel	Biofilm	Bottom	12	SW.2.393	393	Steel	SW.2.Bottom.UncoatedSteel	Linking Fungal and Bacterial Proliferation to Microbiologically Influenced Corrosion in B20 Biodiesel Storage Tanks
A2339	AACCGCATAAGT	CGTAAAACGACGGCCAGCCGTGYCAGCMGCCGCGGTAA	CCGYCAATTYMTTTRAGTTT	SW.2.UncoatedSteel.Bottom.12Months	Y	SRR5826606	2015-10-01	SW	SW.2	UncoatedSteel	Biofilm	Bottom	12	SW.2.393	393	Steel	SW.2.Bottom.UncoatedSteel	Linking Fungal and Bacterial Proliferation to Microbiologically Influenced Corrosion in B20 Biodiesel Storage Tanks
A2340	ACCTTACACCTT	CCGTAAAACGACGGCCAGCCGTGYCAGCMGCCGCGGTAA	CCGYCAATTYMTTTRAGTTT	SW.2.UncoatedSteel.Bottom.12Months	Y	SRR5826606	2015-10-01	SW	SW.2	UncoatedSteel	Biofilm	Bottom	12	SW.2.393	393	Steel	SW.2.Bottom.UncoatedSteel	Linking Fungal and Bacterial Proliferation to Microbiologically Influenced Corrosion in B20 Biodiesel Storage Tanks
A2341	GTAGGTGCTTAC	CCCGTAAAACGACGGCCAGCCGTGYCAGCMGCCGCGGTAA	CCGYCAATTYMTTTRAGTTT	SW.2.UncoatedSteel.Bottom.12Months	Y	SRR5826606	2015-10-01	SW	SW.2	UncoatedSteel	Biofilm	Bottom	12	SW.2.393	393	Steel	SW.2.Bottom.UncoatedSteel	Linking Fungal and Bacterial Proliferation to Microbiologically Influenced Corrosion in B20 Biodiesel Storage Tanks
A2342	CGCATTTGGATG	CCCCGTAAAACGACGGCCAGCCGTGYCAGCMGCCGCGGTAA	CCGYCAATTYMTTTRAGTTT	SW.2.UncoatedSteel.Top.12Months	Y	SRR5826606	2015-10-01	SW	SW.2	UncoatedSteel	Biofilm	Top	12	SW.2.393	393	Steel	SW.2.Top.UncoatedSteel	Linking Fungal and Bacterial Proliferation to Microbiologically Influenced Corrosion in B20 Biodiesel Storage Tanks
A2343	ATAACATGTGCG	CCCGTAAAACGACGGCCAGCCGTGYCAGCMGCCGCGGTAA	CCGYCAATTYMTTTRAGTTT	SW.2.UncoatedSteel.Top.12Months	Y	SRR5826606	2015-10-01	SW	SW.2	UncoatedSteel	Biofilm	Top	12	SW.2.393	393	Steel	SW.2.Top.UncoatedSteel	Linking Fungal and Bacterial Proliferation to Microbiologically Influenced Corrosion in B20 Biodiesel Storage Tanks
A2344	CTTGAGAAATCG	CCGTAAAACGACGGCCAGCCGTGYCAGCMGCCGCGGTAA	CCGYCAATTYMTTTRAGTTT	SW.2.UncoatedSteel.Top.12Months	Y	SRR5826606	2015-10-01	SW	SW.2	UncoatedSteel	Biofilm	Top	12	SW.2.393	393	Steel	SW.2.Top.UncoatedSteel	Linking Fungal and Bacterial Proliferation to Microbiologically Influenced Corrosion in B20 Biodiesel Storage Tanks
A2345	CGCCATTGTGCA	CCCGTAAAACGACGGCCAGCCGTGYCAGCMGCCGCGGTAA	CCGYCAATTYMTTTRAGTTT	SW.2.CoatedSteel.Bottom.12Months	Y	SRR5826606	2015-10-01	SW	SW.2	CoatedSteel	Biofilm	Bottom	12	SW.2.393	393	Steel	SW.2.Bottom.CoatedSteel	Linking Fungal and Bacterial Proliferation to Microbiologically Influenced Corrosion in B20 Biodiesel Storage Tanks
A2346	TCCAACTGCAGA	CCCCGTAAAACGACGGCCAGCCGTGYCAGCMGCCGCGGTAA	CCGYCAATTYMTTTRAGTTT	SW.2.CoatedSteel.Bottom.12Months	Y	SRR5826606	2015-10-01	SW	SW.2	CoatedSteel	Biofilm	Bottom	12	SW.2.393	393	Steel	SW.2.Bottom.CoatedSteel	Linking Fungal and Bacterial Proliferation to Microbiologically Influenced Corrosion in B20 Biodiesel Storage Tanks
A2347	TAAAGACCCGTA	CCCGTAAAACGACGGCCAGCCGTGYCAGCMGCCGCGGTAA	CCGYCAATTYMTTTRAGTTT	SW.2.CoatedSteel.Bottom.12Months	Y	SRR5826606	2015-10-01	SW	SW.2	CoatedSteel	Biofilm	Bottom	12	SW.2.393	393	Steel	SW.2.Bottom.CoatedSteel	Linking Fungal and Bacterial Proliferation to Microbiologically Influenced Corrosion in B20 Biodiesel Storage Tanks
A2348	TGTATCTTCACC	CCGTAAAACGACGGCCAGCCGTGYCAGCMGCCGCGGTAA	CCGYCAATTYMTTTRAGTTT	SW.2.Nitrile.Bottom.12Months	Y	SRR5826606	2015-10-01	SW	SW.2	Nitrile	Biofilm	Bottom	12	SW.2.393	393	Steel	SW.2.Bottom.Nitrile	Linking Fungal and Bacterial Proliferation to Microbiologically Influenced Corrosion in B20 Biodiesel Storage Tanks
A2349	GACTGACTCGTC	CGTAAAACGACGGCCAGCCGTGYCAGCMGCCGCGGTAA	CCGYCAATTYMTTTRAGTTT	SW.2.Nitrile.Bottom.12Months	Y	SRR5826606	2015-10-01	SW	SW.2	Nitrile	Biofilm	Bottom	12	SW.2.393	393	Steel	SW.2.Bottom.Nitrile	Linking Fungal and Bacterial Proliferation to Microbiologically Influenced Corrosion in B20 Biodiesel Storage Tanks
A2350	TCGTGGATAGCT	CCGTAAAACGACGGCCAGCCGTGYCAGCMGCCGCGGTAA	CCGYCAATTYMTTTRAGTTT	SW.2.Nitrile.Bottom.12Months	Y	SRR5826606	2015-10-01	SW	SW.2	Nitrile	Biofilm	Bottom	12	SW.2.393	393	Steel	SW.2.Bottom.Nitrile	Linking Fungal and Bacterial Proliferation to Microbiologically Influenced Corrosion in B20 Biodiesel Storage Tanks
A2351	GACGCACTAACT	CCCGTAAAACGACGGCCAGCCGTGYCAGCMGCCGCGGTAA	CCGYCAATTYMTTTRAGTTT	SW.2.Fluorocarbon.Bottom.12Months	Y	SRR5826606	2015-10-01	SW	SW.2	Fluorocarbon	Biofilm	Bottom	12	SW.2.393	393	Steel	SW.2.Bottom.Fluorocarbon	Linking Fungal and Bacterial Proliferation to Microbiologically Influenced Corrosion in B20 Biodiesel Storage Tanks
A2352	GGCGATTTACGT	CCCCGTAAAACGACGGCCAGCCGTGYCAGCMGCCGCGGTAA	CCGYCAATTYMTTTRAGTTT	SW.2.Fluorocarbon.Bottom.12Months	Y	SRR5826606	2015-10-01	SW	SW.2	Fluorocarbon	Biofilm	Bottom	12	SW.2.393	393	Steel	SW.2.Bottom.Fluorocarbon	Linking Fungal and Bacterial Proliferation to Microbiologically Influenced Corrosion in B20 Biodiesel Storage Tanks
A2353	TAAGGCATCGCT	CCCGTAAAACGACGGCCAGCCGTGYCAGCMGCCGCGGTAA	CCGYCAATTYMTTTRAGTTT	SW.2.Fluorocarbon.Bottom.12Months	Y	SRR5826606	2015-10-01	SW	SW.2	Fluorocarbon	Biofilm	Bottom	12	SW.2.393	393	Steel	SW.2.Bottom.Fluorocarbon	Linking Fungal and Bacterial Proliferation to Microbiologically Influenced Corrosion in B20 Biodiesel Storage Tanks
A2361	CTACTTACATCC	CCCGTAAAACGACGGCCAGCCGTGYCAGCMGCCGCGGTAA	CCGYCAATTYMTTTRAGTTT	SW.4.UncoatedSteel.Top.12Months	Y	SRR5826606	2015-10-01	SW	SW.4	UncoatedSteel	Biofilm	Top	12	SW.4.393	393	Steel	SW.4.Top.UncoatedSteel	Linking Fungal and Bacterial Proliferation to Microbiologically Influenced Corrosion in B20 Biodiesel Storage Tanks
A2362	CTCTTCTGATCA	CCGTAAAACGACGGCCAGCCGTGYCAGCMGCCGCGGTAA	CCGYCAATTYMTTTRAGTTT	SW.4.UncoatedSteel.Top.12Months	Y	SRR5826606	2015-10-01	SW	SW.4	UncoatedSteel	Biofilm	Top	12	SW.4.393	393	Steel	SW.4.Top.UncoatedSteel	Linking Fungal and Bacterial Proliferation to Microbiologically Influenced Corrosion in B20 Biodiesel Storage Tanks
A2363	ATGCTAACCACG	CGTAAAACGACGGCCAGCCGTGYCAGCMGCCGCGGTAA	CCGYCAATTYMTTTRAGTTT	SW.4.UncoatedSteel.Bottom.12Months	Y	SRR5826606	2015-10-01	SW	SW.4	UncoatedSteel	Biofilm	Bottom	12	SW.4.393	393	Steel	SW.4.Bottom.UncoatedSteel	Linking Fungal and Bacterial Proliferation to Microbiologically Influenced Corrosion in B20 Biodiesel Storage Tanks
A2364	ACCAATCTCGGC	CCGTAAAACGACGGCCAGCCGTGYCAGCMGCCGCGGTAA	CCGYCAATTYMTTTRAGTTT	SW.4.UncoatedSteel.Bottom.12Months	Y	SRR5826606	2015-10-01	SW	SW.4	UncoatedSteel	Biofilm	Bottom	12	SW.4.393	393	Steel	SW.4.Bottom.UncoatedSteel	Linking Fungal and Bacterial Proliferation to Microbiologically Influenced Corrosion in B20 Biodiesel Storage Tanks
A2365	TATCCAAGCGCA	CCCGTAAAACGACGGCCAGCCGTGYCAGCMGCCGCGGTAA	CCGYCAATTYMTTTRAGTTT	SW.4.UncoatedSteel.Bottom.12Months	Y	SRR5826606	2015-10-01	SW	SW.4	UncoatedSteel	Biofilm	Bottom	12	SW.4.393	393	Steel	SW.4.Bottom.UncoatedSteel	Linking Fungal and Bacterial Proliferation to Microbiologically Influenced Corrosion in B20 Biodiesel Storage Tanks
A2366	GTACTGAAGATC	CCGTAAAACGACGGCCAGCCGTGYCAGCMGCCGCGGTAA	CCGYCAATTYMTTTRAGTTT	SW.4.CoatedSteel.Top.12Months	Y	SRR5826606	2015-10-01	SW	SW.4	CoatedSteel	Biofilm	Top	12	SW.4.393	393	Steel	SW.4.Top.CoatedSteel	Linking Fungal and Bacterial Proliferation to Microbiologically Influenced Corrosion in B20 Biodiesel Storage Tanks
A2367	TCGCCGTGTACA	CGTAAAACGACGGCCAGCCGTGYCAGCMGCCGCGGTAA	CCGYCAATTYMTTTRAGTTT	SW.4.CoatedSteel.Top.12Months	Y	SRR5826606	2015-10-01	SW	SW.4	CoatedSteel	Biofilm	Top	12	SW.4.393	393	Steel	SW.4.Top.CoatedSteel	Linking Fungal and Bacterial Proliferation to Microbiologically Influenced Corrosion in B20 Biodiesel Storage Tanks
A2368	AACTGCGATATG	CCGTAAAACGACGGCCAGCCGTGYCAGCMGCCGCGGTAA	CCGYCAATTYMTTTRAGTTT	SW.4.CoatedSteel.Top.12Months	Y	SRR5826606	2015-10-01	SW	SW.4	CoatedSteel	Biofilm	Top	12	SW.4.393	393	Steel	SW.4.Top.CoatedSteel	Linking Fungal and Bacterial Proliferation to Microbiologically Influenced Corrosion in B20 Biodiesel Storage Tanks
A2369	CTTCCAACTCAT	CCCGTAAAACGACGGCCAGCCGTGYCAGCMGCCGCGGTAA	CCGYCAATTYMTTTRAGTTT	SW.4.CoatedSteel.Bottom.12Months	Y	SRR5826606	2015-10-01	SW	SW.4	CoatedSteel	Biofilm	Bottom	12	SW.4.393	393	Steel	SW.4.Bottom.CoatedSteel	Linking Fungal and Bacterial Proliferation to Microbiologically Influenced Corrosion in B20 Biodiesel Storage Tanks
A2370	GAGATCGCCTAT	CCCCGTAAAACGACGGCCAGCCGTGYCAGCMGCCGCGGTAA	CCGYCAATTYMTTTRAGTTT	SW.4.CoatedSteel.Bottom.12Months	Y	SRR5826606	2015-10-01	SW	SW.4	CoatedSteel	Biofilm	Bottom	12	SW.4.393	393	Steel	SW.4.Bottom.CoatedSteel	Linking Fungal and Bacterial Proliferation to Microbiologically Influenced Corrosion in B20 Biodiesel Storage Tanks
A2371	TGTACATCGCCG	CCCGTAAAACGACGGCCAGCCGTGYCAGCMGCCGCGGTAA	CCGYCAATTYMTTTRAGTTT	SW.4.CoatedSteel.Bottom.12Months	Y	SRR5826606	2015-10-01	SW	SW.4	CoatedSteel	Biofilm	Bottom	12	SW.4.393	393	Steel	SW.4.Bottom.CoatedSteel	Linking Fungal and Bacterial Proliferation to Microbiologically Influenced Corrosion in B20 Biodiesel Storage Tanks
A2372	TGTTAAGCAGCA	CCGTAAAACGACGGCCAGCCGTGYCAGCMGCCGCGGTAA	CCGYCAATTYMTTTRAGTTT	SW.4.Nitrile.Bottom.12Months	Y	SRR5826606	2015-10-01	SW	SW.4	Nitrile	Biofilm	Bottom	12	SW.4.393	393	Steel	SW.4.Bottom.Nitrile	Linking Fungal and Bacterial Proliferation to Microbiologically Influenced Corrosion in B20 Biodiesel Storage Tanks
A2373	ACGGCGTTATGT	CGTAAAACGACGGCCAGCCGTGYCAGCMGCCGCGGTAA	CCGYCAATTYMTTTRAGTTT	SW.4.Nitrile.Bottom.12Months	Y	SRR5826606	2015-10-01	SW	SW.4	Nitrile	Biofilm	Bottom	12	SW.4.393	393	Steel	SW.4.Bottom.Nitrile	Linking Fungal and Bacterial Proliferation to Microbiologically Influenced Corrosion in B20 Biodiesel Storage Tanks
A2374	ACTTTGCTTTGC	CCGTAAAACGACGGCCAGCCGTGYCAGCMGCCGCGGTAA	CCGYCAATTYMTTTRAGTTT	SW.4.Nitrile.Bottom.12Months	Y	SRR5826606	2015-10-01	SW	SW.4	Nitrile	Biofilm	Bottom	12	SW.4.393	393	Steel	SW.4.Bottom.Nitrile	Linking Fungal and Bacterial Proliferation to Microbiologically Influenced Corrosion in B20 Biodiesel Storage Tanks
A2375	CAAAGCGGTATT	CCCGTAAAACGACGGCCAGCCGTGYCAGCMGCCGCGGTAA	CCGYCAATTYMTTTRAGTTT	SW.4.Fluorocarbon.Bottom.12Months	Y	SRR5826606	2015-10-01	SW	SW.4	Fluorocarbon	Biofilm	Bottom	12	SW.4.393	393	Steel	SW.4.Bottom.Fluorocarbon	Linking Fungal and Bacterial Proliferation to Microbiologically Influenced Corrosion in B20 Biodiesel Storage Tanks
A2376	CGAAACTACGTA	CCCCGTAAAACGACGGCCAGCCGTGYCAGCMGCCGCGGTAA	CCGYCAATTYMTTTRAGTTT	SW.4.Fluorocarbon.Bottom.12Months	Y	SRR5826606	2015-10-01	SW	SW.4	Fluorocarbon	Biofilm	Bottom	12	SW.4.393	393	Steel	SW.4.Bottom.Fluorocarbon	Linking Fungal and Bacterial Proliferation to Microbiologically Influenced Corrosion in B20 Biodiesel Storage Tanks
A2377	GAGGACCAGCAA	CCCGTAAAACGACGGCCAGCCGTGYCAGCMGCCGCGGTAA	CCGYCAATTYMTTTRAGTTT	SW.4.Fluorocarbon.Bottom.12Months	Y	SRR5826606	2015-10-01	SW	SW.4	Fluorocarbon	Biofilm	Bottom	12	SW.4.393	393	Steel	SW.4.Bottom.Fluorocarbon	Linking Fungal and Bacterial Proliferation to Microbiologically Influenced Corrosion in B20 Biodiesel Storage Tanks
A5116	TTGCCAAGAGTC	CCGTAAAACGACGGCCAGCCGTGYCAGCMGCCGCGGTAA	CCGYCAATTYMTTTRAGTTT	SE.4.Fuel.Aug2014	Y	SRR5826609	2014-08-19	SE	SE.4	Fuel	Fuel	Bottom	0	SE.4.0	0	Fiberglass	SE.4.Bottom.Fuel	Linking Fungal and Bacterial Proliferation to Microbiologically Influenced Corrosion in B20 Biodiesel Storage Tanks
A5117	AGTAGCGGAAGA	CCGTAAAACGACGGCCAGCCGTGYCAGCMGCCGCGGTAA	CCGYCAATTYMTTTRAGTTT	SE.E.Fuel.Aug2014	Y	SRR5826609	2014-08-19	SE	SE.E	Fuel	Fuel	Bottom	0	SE.E.0	0	Steel	SE.E.Bottom.Fuel	Linking Fungal and Bacterial Proliferation to Microbiologically Influenced Corrosion in B20 Biodiesel Storage Tanks
A5118	GCAATTAGGTAC	CCGTAAAACGACGGCCAGCCGTGYCAGCMGCCGCGGTAA	CCGYCAATTYMTTTRAGTTT	SE.E.Fuel.Aug2014	Y	SRR5826609	2014-08-19	SE	SE.E	Fuel	Fuel	Bottom	0	SE.E.0	0	Steel	SE.E.Bottom.Fuel	Linking Fungal and Bacterial Proliferation to Microbiologically Influenced Corrosion in B20 Biodiesel Storage Tanks
A5119	CATACCGTGAGT	CCGTAAAACGACGGCCAGCCGTGYCAGCMGCCGCGGTAA	CCGYCAATTYMTTTRAGTTT	SE.E.Fuel.Aug2014	Y	SRR5826609	2014-08-19	SE	SE.E	Fuel	Fuel	Bottom	0	SE.E.0	0	Steel	SE.E.Bottom.Fuel	Linking Fungal and Bacterial Proliferation to Microbiologically Influenced Corrosion in B20 Biodiesel Storage Tanks
A5120	ATGTGTGTAGAC	CCGTAAAACGACGGCCAGCCGTGYCAGCMGCCGCGGTAA	CCGYCAATTYMTTTRAGTTT	SE.3.Fuel.Aug2014	Y	SRR5826609	2014-08-19	SE	SE.3	Fuel	Fuel	Bottom	0	SE.3.0	0	Steel	SE.3.Bottom.Fuel	Linking Fungal and Bacterial Proliferation to Microbiologically Influenced Corrosion in B20 Biodiesel Storage Tanks
A5121	CCTGCGAAGTAT	CCGTAAAACGACGGCCAGCCGTGYCAGCMGCCGCGGTAA	CCGYCAATTYMTTTRAGTTT	SE.3.Fuel.Aug2014	Y	SRR5826609	2014-08-19	SE	SE.3	Fuel	Fuel	Bottom	0	SE.3.0	0	Steel	SE.3.Bottom.Fuel	Linking Fungal and Bacterial Proliferation to Microbiologically Influenced Corrosion in B20 Biodiesel Storage Tanks
A5122	TTCTCTCGACAT	CCGTAAAACGACGGCCAGCCGTGYCAGCMGCCGCGGTAA	CCGYCAATTYMTTTRAGTTT	SE.3.Fuel.Aug2014	Y	SRR5826609	2014-08-19	SE	SE.3	Fuel	Fuel	Bottom	0	SE.3.0	0	Steel	SE.3.Bottom.Fuel	Linking Fungal and Bacterial Proliferation to Microbiologically Influenced Corrosion in B20 Biodiesel Storage Tanks
A5156	GACGCACTAACT	CCGTAAAACGACGGCCAGCCGTGYCAGCMGCCGCGGTAA	CCGYCAATTYMTTTRAGTTT	SE.3.UncoatedSteel.Top.9Months	Y	SRR5826608	2015-05-07	SE	SE.3	UncoatedSteel	Biofilm	Top	9	SE.3.262	262	Fiberglass	SE.3.Top.UncoatedSteel	Linking Fungal and Bacterial Proliferation to Microbiologically Influenced Corrosion in B20 Biodiesel Storage Tanks
A5157	GGCGATTTACGT	CCGTAAAACGACGGCCAGCCGTGYCAGCMGCCGCGGTAA	CCGYCAATTYMTTTRAGTTT	SE.3.UncoatedSteel.Top.9Months	Y	SRR5826608	2015-05-07	SE	SE.3	UncoatedSteel	Biofilm	Top	9	SE.3.262	262	Fiberglass	SE.3.Top.UncoatedSteel	Linking Fungal and Bacterial Proliferation to Microbiologically Influenced Corrosion in B20 Biodiesel Storage Tanks
A5158	TAAGGCATCGCT	CCGTAAAACGACGGCCAGCCGTGYCAGCMGCCGCGGTAA	CCGYCAATTYMTTTRAGTTT	SE.3.UncoatedSteel.Top.9Months	Y	SRR5826608	2015-05-07	SE	SE.3	UncoatedSteel	Biofilm	Top	9	SE.3.262	262	Fiberglass	SE.3.Top.UncoatedSteel	Linking Fungal and Bacterial Proliferation to Microbiologically Influenced Corrosion in B20 Biodiesel Storage Tanks
A5159	ACCCATACAGCC	CCGTAAAACGACGGCCAGCCGTGYCAGCMGCCGCGGTAA	CCGYCAATTYMTTTRAGTTT	SE.3.UncoatedSteel.Bottom.9Months	Y	SRR5826608	2015-05-07	SE	SE.3	UncoatedSteel	Biofilm	Bottom	9	SE.3.262	262	Fiberglass	SE.3.Bottom.UncoatedSteel	Linking Fungal and Bacterial Proliferation to Microbiologically Influenced Corrosion in B20 Biodiesel Storage Tanks
A5160	CGCACTACGCAT	CCGTAAAACGACGGCCAGCCGTGYCAGCMGCCGCGGTAA	CCGYCAATTYMTTTRAGTTT	SE.3.UncoatedSteel.Bottom.9Months	Y	SRR5826608	2015-05-07	SE	SE.3	UncoatedSteel	Biofilm	Bottom	9	SE.3.262	262	Fiberglass	SE.3.Bottom.UncoatedSteel	Linking Fungal and Bacterial Proliferation to Microbiologically Influenced Corrosion in B20 Biodiesel Storage Tanks
A5161	CAGTCGTTAAGA	CCGTAAAACGACGGCCAGCCGTGYCAGCMGCCGCGGTAA	CCGYCAATTYMTTTRAGTTT	SE.3.UncoatedSteel.Bottom.9Months	Y	SRR5826608	2015-05-07	SE	SE.3	UncoatedSteel	Biofilm	Bottom	9	SE.3.262	262	Fiberglass	SE.3.Bottom.UncoatedSteel	Linking Fungal and Bacterial Proliferation to Microbiologically Influenced Corrosion in B20 Biodiesel Storage Tanks
A5162	CTACGAAAGCCT	CCGTAAAACGACGGCCAGCCGTGYCAGCMGCCGCGGTAA	CCGYCAATTYMTTTRAGTTT	SE.3.UncoatedSteel.Top.9Months	Y	SRR5826608	2015-05-07	SE	SE.3	UncoatedSteel	Biofilm	Top	9	SE.3.262	262	Fiberglass	SE.3.Top.UncoatedSteel	Linking Fungal and Bacterial Proliferation to Microbiologically Influenced Corrosion in B20 Biodiesel Storage Tanks
A5163	ATAATTGCCGAG	CCGTAAAACGACGGCCAGCCGTGYCAGCMGCCGCGGTAA	CCGYCAATTYMTTTRAGTTT	SE.3.UncoatedSteel.Top.9Months	Y	SRR5826608	2015-05-07	SE	SE.3	UncoatedSteel	Biofilm	Top	9	SE.3.262	262	Fiberglass	SE.3.Top.UncoatedSteel	Linking Fungal and Bacterial Proliferation to Microbiologically Influenced Corrosion in B20 Biodiesel Storage Tanks
A5164	GGCATGTTATCG	CCGTAAAACGACGGCCAGCCGTGYCAGCMGCCGCGGTAA	CCGYCAATTYMTTTRAGTTT	SE.3.UncoatedSteel.Top.9Months	Y	SRR5826608	2015-05-07	SE	SE.3	UncoatedSteel	Biofilm	Top	9	SE.3.262	262	Fiberglass	SE.3.Top.UncoatedSteel	Linking Fungal and Bacterial Proliferation to Microbiologically Influenced Corrosion in B20 Biodiesel Storage Tanks
A5165	AGGCACAGTAGG	CCGTAAAACGACGGCCAGCCGTGYCAGCMGCCGCGGTAA	CCGYCAATTYMTTTRAGTTT	SE.3.UncoatedSteel.Bottom.9Months	Y	SRR5826608	2015-05-07	SE	SE.3	UncoatedSteel	Biofilm	Bottom	9	SE.3.262	262	Fiberglass	SE.3.Bottom.UncoatedSteel	Linking Fungal and Bacterial Proliferation to Microbiologically Influenced Corrosion in B20 Biodiesel Storage Tanks
A5166	CTACTTACATCC	CCGTAAAACGACGGCCAGCCGTGYCAGCMGCCGCGGTAA	CCGYCAATTYMTTTRAGTTT	SE.3.UncoatedSteel.Bottom.9Months	Y	SRR5826608	2015-05-07	SE	SE.3	UncoatedSteel	Biofilm	Bottom	9	SE.3.262	262	Fiberglass	SE.3.Bottom.UncoatedSteel	Linking Fungal and Bacterial Proliferation to Microbiologically Influenced Corrosion in B20 Biodiesel Storage Tanks
A5167	CTCTTCTGATCA	CCGTAAAACGACGGCCAGCCGTGYCAGCMGCCGCGGTAA	CCGYCAATTYMTTTRAGTTT	SE.3.UncoatedSteel.Bottom.9Months	Y	SRR5826608	2015-05-07	SE	SE.3	UncoatedSteel	Biofilm	Bottom	9	SE.3.262	262	Fiberglass	SE.3.Bottom.UncoatedSteel	Linking Fungal and Bacterial Proliferation to Microbiologically Influenced Corrosion in B20 Biodiesel Storage Tanks
A5187	ATAGGCTGTAGT	CCGTAAAACGACGGCCAGCCGTGYCAGCMGCCGCGGTAA	CCGYCAATTYMTTTRAGTTT	SE.4.UncoatedSteel.Top.9Months	Y	SRR5826608	2015-05-07	SE	SE.4	UncoatedSteel	Biofilm	Top	9	SE.4.262	262	Fiberglass	SE.4.Top.UncoatedSteel	Linking Fungal and Bacterial Proliferation to Microbiologically Influenced Corrosion in B20 Biodiesel Storage Tanks
A5188	TGTGTAGCCATG	CCGTAAAACGACGGCCAGCCGTGYCAGCMGCCGCGGTAA	CCGYCAATTYMTTTRAGTTT	SE.4.UncoatedSteel.Top.9Months	Y	SRR5826608	2015-05-07	SE	SE.4	UncoatedSteel	Biofilm	Top	9	SE.4.262	262	Fiberglass	SE.4.Top.UncoatedSteel	Linking Fungal and Bacterial Proliferation to Microbiologically Influenced Corrosion in B20 Biodiesel Storage Tanks
A5189	AAGGGCGCTGAA	CCGTAAAACGACGGCCAGCCGTGYCAGCMGCCGCGGTAA	CCGYCAATTYMTTTRAGTTT	SE.4.UncoatedSteel.Top.9Months	Y	SRR5826608	2015-05-07	SE	SE.4	UncoatedSteel	Biofilm	Top	9	SE.4.262	262	Fiberglass	SE.4.Top.UncoatedSteel	Linking Fungal and Bacterial Proliferation to Microbiologically Influenced Corrosion in B20 Biodiesel Storage Tanks
A5190	GTTTCCGTGGTG	CCGTAAAACGACGGCCAGCCGTGYCAGCMGCCGCGGTAA	CCGYCAATTYMTTTRAGTTT	SE.4.UncoatedSteel.Bottom.9Months	Y	SRR5826608	2015-05-07	SE	SE.4	UncoatedSteel	Biofilm	Bottom	9	SE.4.262	262	Fiberglass	SE.4.Bottom.UncoatedSteel	Linking Fungal and Bacterial Proliferation to Microbiologically Influenced Corrosion in B20 Biodiesel Storage Tanks
A5191	AGGAACCAGACG	CCGTAAAACGACGGCCAGCCGTGYCAGCMGCCGCGGTAA	CCGYCAATTYMTTTRAGTTT	SE.4.UncoatedSteel.Bottom.9Months	Y	SRR5826608	2015-05-07	SE	SE.4	UncoatedSteel	Biofilm	Bottom	9	SE.4.262	262	Fiberglass	SE.4.Bottom.UncoatedSteel	Linking Fungal and Bacterial Proliferation to Microbiologically Influenced Corrosion in B20 Biodiesel Storage Tanks
A5192	TAATGCCCAGGT	CCGTAAAACGACGGCCAGCCGTGYCAGCMGCCGCGGTAA	CCGYCAATTYMTTTRAGTTT	SE.4.UncoatedSteel.Bottom.9Months	Y	SRR5826608	2015-05-07	SE	SE.4	UncoatedSteel	Biofilm	Bottom	9	SE.4.262	262	Fiberglass	SE.4.Bottom.UncoatedSteel	Linking Fungal and Bacterial Proliferation to Microbiologically Influenced Corrosion in B20 Biodiesel Storage Tanks
A5194	CCACATTGGGTC	CCGTAAAACGACGGCCAGCCGTGYCAGCMGCCGCGGTAA	CCGYCAATTYMTTTRAGTTT	SE.4.CoatedSteel.Top.9Months	Y	SRR5826608	2015-05-07	SE	SE.4	CoatedSteel	Biofilm	Top	9	SE.4.262	262	Fiberglass	SE.4.Top.CoatedSteel	Linking Fungal and Bacterial Proliferation to Microbiologically Influenced Corrosion in B20 Biodiesel Storage Tanks
A5195	TCAGTCAGATGA	CCGTAAAACGACGGCCAGCCGTGYCAGCMGCCGCGGTAA	CCGYCAATTYMTTTRAGTTT	SE.4.CoatedSteel.Top.9Months	Y	SRR5826608	2015-05-07	SE	SE.4	CoatedSteel	Biofilm	Top	9	SE.4.262	262	Fiberglass	SE.4.Top.CoatedSteel	Linking Fungal and Bacterial Proliferation to Microbiologically Influenced Corrosion in B20 Biodiesel Storage Tanks
A5196	AAGTCACACACA	CCGTAAAACGACGGCCAGCCGTGYCAGCMGCCGCGGTAA	CCGYCAATTYMTTTRAGTTT	SE.4.CoatedSteel.Top.9Months	Y	SRR5826608	2015-05-07	SE	SE.4	CoatedSteel	Biofilm	Top	9	SE.4.262	262	Fiberglass	SE.4.Top.CoatedSteel	Linking Fungal and Bacterial Proliferation to Microbiologically Influenced Corrosion in B20 Biodiesel Storage Tanks
A5197	GCTGTGATTCGA	CCGTAAAACGACGGCCAGCCGTGYCAGCMGCCGCGGTAA	CCGYCAATTYMTTTRAGTTT	SE.4.CoatedSteel.Bottom.9Months	Y	SRR5826608	2015-05-07	SE	SE.4	CoatedSteel	Biofilm	Bottom	9	SE.4.262	262	Fiberglass	SE.4.Bottom.CoatedSteel	Linking Fungal and Bacterial Proliferation to Microbiologically Influenced Corrosion in B20 Biodiesel Storage Tanks
A5198	CTAGCTATGGAC	CCGTAAAACGACGGCCAGCCGTGYCAGCMGCCGCGGTAA	CCGYCAATTYMTTTRAGTTT	SE.4.CoatedSteel.Bottom.9Months	Y	SRR5826608	2015-05-07	SE	SE.4	CoatedSteel	Biofilm	Bottom	9	SE.4.262	262	Fiberglass	SE.4.Bottom.CoatedSteel	Linking Fungal and Bacterial Proliferation to Microbiologically Influenced Corrosion in B20 Biodiesel Storage Tanks
A5199	CTTGACGAGGTT	CCGTAAAACGACGGCCAGCCGTGYCAGCMGCCGCGGTAA	CCGYCAATTYMTTTRAGTTT	SE.4.CoatedSteel.Bottom.9Months	Y	SRR5826608	2015-05-07	SE	SE.4	CoatedSteel	Biofilm	Bottom	9	SE.4.262	262	Fiberglass	SE.4.Bottom.CoatedSteel	Linking Fungal and Bacterial Proliferation to Microbiologically Influenced Corrosion in B20 Biodiesel Storage Tanks
A5203	CTCTATTCCACC	CCGTAAAACGACGGCCAGCCGTGYCAGCMGCCGCGGTAA	CCGYCAATTYMTTTRAGTTT	SE.E.UncoatedSteel.Top.9Months	Y	SRR5826608	2015-05-07	SE	SE.E	UncoatedSteel	Biofilm	Top	9	SE.E.262	262	Steel	SE.E.Top.UncoatedSteel	Linking Fungal and Bacterial Proliferation to Microbiologically Influenced Corrosion in B20 Biodiesel Storage Tanks
A5204	ATTGAGTGAGTC	CCGTAAAACGACGGCCAGCCGTGYCAGCMGCCGCGGTAA	CCGYCAATTYMTTTRAGTTT	SE.E.UncoatedSteel.Top.9Months	Y	SRR5826608	2015-05-07	SE	SE.E	UncoatedSteel	Biofilm	Top	9	SE.E.262	262	Steel	SE.E.Top.UncoatedSteel	Linking Fungal and Bacterial Proliferation to Microbiologically Influenced Corrosion in B20 Biodiesel Storage Tanks
A5205	TTATGGTACGGA	CCGTAAAACGACGGCCAGCCGTGYCAGCMGCCGCGGTAA	CCGYCAATTYMTTTRAGTTT	SE.E.UncoatedSteel.Top.9Months	Y	SRR5826608	2015-05-07	SE	SE.E	UncoatedSteel	Biofilm	Top	9	SE.E.262	262	Steel	SE.E.Top.UncoatedSteel	Linking Fungal and Bacterial Proliferation to Microbiologically Influenced Corrosion in B20 Biodiesel Storage Tanks
A5206	GCTAGTTATGGA	CCGTAAAACGACGGCCAGCCGTGYCAGCMGCCGCGGTAA	CCGYCAATTYMTTTRAGTTT	SE.E.UncoatedSteel.Bottom.9Months	Y	SRR5826608	2015-05-07	SE	SE.E	UncoatedSteel	Biofilm	Bottom	9	SE.E.262	262	Steel	SE.E.Bottom.UncoatedSteel	Linking Fungal and Bacterial Proliferation to Microbiologically Influenced Corrosion in B20 Biodiesel Storage Tanks
A5207	CAGATTAACCAG	CCGTAAAACGACGGCCAGCCGTGYCAGCMGCCGCGGTAA	CCGYCAATTYMTTTRAGTTT	SE.E.UncoatedSteel.Bottom.9Months	Y	SRR5826608	2015-05-07	SE	SE.E	UncoatedSteel	Biofilm	Bottom	9	SE.E.262	262	Steel	SE.E.Bottom.UncoatedSteel	Linking Fungal and Bacterial Proliferation to Microbiologically Influenced Corrosion in B20 Biodiesel Storage Tanks
A5208	GGCTGCATACTC	CCGTAAAACGACGGCCAGCCGTGYCAGCMGCCGCGGTAA	CCGYCAATTYMTTTRAGTTT	SE.E.UncoatedSteel.Bottom.9Months	Y	SRR5826608	2015-05-07	SE	SE.E	UncoatedSteel	Biofilm	Bottom	9	SE.E.262	262	Steel	SE.E.Bottom.UncoatedSteel	Linking Fungal and Bacterial Proliferation to Microbiologically Influenced Corrosion in B20 Biodiesel Storage Tanks
A5209	TTGGTAAAGTGC	CCGTAAAACGACGGCCAGCCGTGYCAGCMGCCGCGGTAA	CCGYCAATTYMTTTRAGTTT	SE.E.UncoatedSteel.Top.9Months	Y	SRR5826608	2015-05-07	SE	SE.E	UncoatedSteel	Biofilm	Top	9	SE.E.262	262	Steel	SE.E.Top.UncoatedSteel	Linking Fungal and Bacterial Proliferation to Microbiologically Influenced Corrosion in B20 Biodiesel Storage Tanks
A5210	AAGTGGCTATCC	CCGTAAAACGACGGCCAGCCGTGYCAGCMGCCGCGGTAA	CCGYCAATTYMTTTRAGTTT	SE.E.UncoatedSteel.Top.9Months	Y	SRR5826608	2015-05-07	SE	SE.E	UncoatedSteel	Biofilm	Top	9	SE.E.262	262	Steel	SE.E.Top.UncoatedSteel	Linking Fungal and Bacterial Proliferation to Microbiologically Influenced Corrosion in B20 Biodiesel Storage Tanks
A5211	AACCGATGTACC	CCGTAAAACGACGGCCAGCCGTGYCAGCMGCCGCGGTAA	CCGYCAATTYMTTTRAGTTT	SE.E.UncoatedSteel.Top.9Months	Y	SRR5826608	2015-05-07	SE	SE.E	UncoatedSteel	Biofilm	Top	9	SE.E.262	262	Steel	SE.E.Top.UncoatedSteel	Linking Fungal and Bacterial Proliferation to Microbiologically Influenced Corrosion in B20 Biodiesel Storage Tanks
A5212	TCGATTGGCCGT	CCGTAAAACGACGGCCAGCCGTGYCAGCMGCCGCGGTAA	CCGYCAATTYMTTTRAGTTT	SE.E.CoatedSteel.Bottom.9Months	Y	SRR5826608	2015-05-07	SE	SE.E	CoatedSteel	Biofilm	Bottom	9	SE.E.262	262	Steel	SE.E.Bottom.CoatedSteel	Linking Fungal and Bacterial Proliferation to Microbiologically Influenced Corrosion in B20 Biodiesel Storage Tanks
A5213	GCATTACTGGAC	CCGTAAAACGACGGCCAGCCGTGYCAGCMGCCGCGGTAA	CCGYCAATTYMTTTRAGTTT	SE.E.CoatedSteel.Bottom.9Months	Y	SRR5826608	2015-05-07	SE	SE.E	CoatedSteel	Biofilm	Bottom	9	SE.E.262	262	Steel	SE.E.Bottom.CoatedSteel	Linking Fungal and Bacterial Proliferation to Microbiologically Influenced Corrosion in B20 Biodiesel Storage Tanks
A5214	TTGGGCCACATA	CCGTAAAACGACGGCCAGCCGTGYCAGCMGCCGCGGTAA	CCGYCAATTYMTTTRAGTTT	SE.E.CoatedSteel.Bottom.9Months	Y	SRR5826608	2015-05-07	SE	SE.E	CoatedSteel	Biofilm	Bottom	9	SE.E.262	262	Steel	SE.E.Bottom.CoatedSteel	Linking Fungal and Bacterial Proliferation to Microbiologically Influenced Corrosion in B20 Biodiesel Storage Tanks
A5221	ACCTGTCCTTTC	CCGTAAAACGACGGCCAGCCGTGYCAGCMGCCGCGGTAA	CCGYCAATTYMTTTRAGTTT	SE.Tank.4.Bot.9Months	Y	SRR5826608	2015-05-07	SE	SE.4	Fuel	Fuel	Bottom	9	SE.4.262	262	Fiberglass	SE.4.Bottom.Fuel	Linking Fungal and Bacterial Proliferation to Microbiologically Influenced Corrosion in B20 Biodiesel Storage Tanks
A5222	GTTCACGCCCAA	CCGTAAAACGACGGCCAGCCGTGYCAGCMGCCGCGGTAA	CCGYCAATTYMTTTRAGTTT	SE.Tank.4.Bot.9Months	Y	SRR5826608	2015-05-07	SE	SE.4	Fuel	Fuel	Bottom	9	SE.4.262	262	Fiberglass	SE.4.Bottom.Fuel	Linking Fungal and Bacterial Proliferation to Microbiologically Influenced Corrosion in B20 Biodiesel Storage Tanks
A5223	CGATCGAACACT	CCGTAAAACGACGGCCAGCCGTGYCAGCMGCCGCGGTAA	CCGYCAATTYMTTTRAGTTT	SE.Tank.4.Bot.9Months	Y	SRR5826608	2015-05-07	SE	SE.4	Fuel	Fuel	Bottom	9	SE.4.262	262	Fiberglass	SE.4.Bottom.Fuel	Linking Fungal and Bacterial Proliferation to Microbiologically Influenced Corrosion in B20 Biodiesel Storage Tanks
A5230	TTCTCATGGAGG	CCGTAAAACGACGGCCAGCCGTGYCAGCMGCCGCGGTAA	CCGYCAATTYMTTTRAGTTT	SE.ESS.Bot.9Months	Y	SRR5826608	2015-05-07	SE	SE.E	Fuel	Fuel	Bottom	9	SE.E.262	262	Steel	SE.E.Bottom.Fuel	Linking Fungal and Bacterial Proliferation to Microbiologically Influenced Corrosion in B20 Biodiesel Storage Tanks
A5231	CATAGTGATTGG	CCGTAAAACGACGGCCAGCCGTGYCAGCMGCCGCGGTAA	CCGYCAATTYMTTTRAGTTT	SE.ESS.Bot.9Months	Y	SRR5826608	2015-05-07	SE	SE.E	Fuel	Fuel	Bottom	9	SE.E.262	262	Steel	SE.E.Bottom.Fuel	Linking Fungal and Bacterial Proliferation to Microbiologically Influenced Corrosion in B20 Biodiesel Storage Tanks
A5232	GCTATCAAGACA	CCGTAAAACGACGGCCAGCCGTGYCAGCMGCCGCGGTAA	CCGYCAATTYMTTTRAGTTT	SE.ESS.Bot.9Months	Y	SRR5826608	2015-05-07	SE	SE.E	Fuel	Fuel	Bottom	9	SE.E.262	262	Steel	SE.E.Bottom.Fuel	Linking Fungal and Bacterial Proliferation to Microbiologically Influenced Corrosion in B20 Biodiesel Storage Tanks
A5233	CCGTGACAACTC	CCGTAAAACGACGGCCAGCCGTGYCAGCMGCCGCGGTAA	CCGYCAATTYMTTTRAGTTT	SE.E.Nitrile.Bottom.9Months	Y	SRR5826608	2015-05-07	SE	SE.E	Nitrile	Biofilm	Bottom	9	SE.E.262	262	Steel	SE.E.Bottom.Nitrile	Linking Fungal and Bacterial Proliferation to Microbiologically Influenced Corrosion in B20 Biodiesel Storage Tanks
A5234	CGTTCCTTGTTA	CCGTAAAACGACGGCCAGCCGTGYCAGCMGCCGCGGTAA	CCGYCAATTYMTTTRAGTTT	SE.E.Nitrile.Bottom.9Months	Y	SRR5826608	2015-05-07	SE	SE.E	Nitrile	Biofilm	Bottom	9	SE.E.262	262	Steel	SE.E.Bottom.Nitrile	Linking Fungal and Bacterial Proliferation to Microbiologically Influenced Corrosion in B20 Biodiesel Storage Tanks
A5235	GGAATTATCGGT	CCGTAAAACGACGGCCAGCCGTGYCAGCMGCCGCGGTAA	CCGYCAATTYMTTTRAGTTT	SE.E.Nitrile.Bottom.9Months	Y	SRR5826608	2015-05-07	SE	SE.E	Nitrile	Biofilm	Bottom	9	SE.E.262	262	Steel	SE.E.Bottom.Nitrile	Linking Fungal and Bacterial Proliferation to Microbiologically Influenced Corrosion in B20 Biodiesel Storage Tanks
A5236	CATCAAGCATAG	CCGTAAAACGACGGCCAGCCGTGYCAGCMGCCGCGGTAA	CCGYCAATTYMTTTRAGTTT	SE.3.Fluorocarbon.Bottom.9Months	Y	SRR5826608	2015-05-07	SE	SE.3	Fluorocarbon	Biofilm	Bottom	9	SE.3.262	262	Fiberglass	SE.3.Bottom.Fluorocarbon	Linking Fungal and Bacterial Proliferation to Microbiologically Influenced Corrosion in B20 Biodiesel Storage Tanks
A5237	CATCGCGTTGAC	CCGTAAAACGACGGCCAGCCGTGYCAGCMGCCGCGGTAA	CCGYCAATTYMTTTRAGTTT	SE.3.Fluorocarbon.Bottom.9Months	Y	SRR5826608	2015-05-07	SE	SE.3	Fluorocarbon	Biofilm	Bottom	9	SE.3.262	262	Fiberglass	SE.3.Bottom.Fluorocarbon	Linking Fungal and Bacterial Proliferation to Microbiologically Influenced Corrosion in B20 Biodiesel Storage Tanks
A5238	GCACATAGTCGT	CCGTAAAACGACGGCCAGCCGTGYCAGCMGCCGCGGTAA	CCGYCAATTYMTTTRAGTTT	SE.3.Fluorocarbon.Bottom.9Months	Y	SRR5826608	2015-05-07	SE	SE.3	Fluorocarbon	Biofilm	Bottom	9	SE.3.262	262	Fiberglass	SE.3.Bottom.Fluorocarbon	Linking Fungal and Bacterial Proliferation to Microbiologically Influenced Corrosion in B20 Biodiesel Storage Tanks
A5239	GGCAAATACACT	CCGTAAAACGACGGCCAGCCGTGYCAGCMGCCGCGGTAA	CCGYCAATTYMTTTRAGTTT	SE.4.Fluorocarbon.Bottom.9Months	Y	SRR5826608	2015-05-07	SE	SE.4	Fluorocarbon	Biofilm	Bottom	9	SE.4.262	262	Fiberglass	SE.4.Bottom.Fluorocarbon	Linking Fungal and Bacterial Proliferation to Microbiologically Influenced Corrosion in B20 Biodiesel Storage Tanks
A5240	GTCATGCTCCAG	CCGTAAAACGACGGCCAGCCGTGYCAGCMGCCGCGGTAA	CCGYCAATTYMTTTRAGTTT	SE.4.Fluorocarbon.Bottom.9Months	Y	SRR5826608	2015-05-07	SE	SE.4	Fluorocarbon	Biofilm	Bottom	9	SE.4.262	262	Fiberglass	SE.4.Bottom.Fluorocarbon	Linking Fungal and Bacterial Proliferation to Microbiologically Influenced Corrosion in B20 Biodiesel Storage Tanks
A5241	CCTAGTAAGCTG	CCGTAAAACGACGGCCAGCCGTGYCAGCMGCCGCGGTAA	CCGYCAATTYMTTTRAGTTT	SE.4.Fluorocarbon.Bottom.9Months	Y	SRR5826608	2015-05-07	SE	SE.4	Fluorocarbon	Biofilm	Bottom	9	SE.4.262	262	Fiberglass	SE.4.Bottom.Fluorocarbon	Linking Fungal and Bacterial Proliferation to Microbiologically Influenced Corrosion in B20 Biodiesel Storage Tanks
A5242	TTACCGACGAGT	CCGTAAAACGACGGCCAGCCGTGYCAGCMGCCGCGGTAA	CCGYCAATTYMTTTRAGTTT	SE.3.Nitrile.Bottom.9Months	Y	SRR5826608	2015-05-07	SE	SE.3	Nitrile	Biofilm	Bottom	9	SE.3.262	262	Fiberglass	SE.3.Bottom.Nitrile	Linking Fungal and Bacterial Proliferation to Microbiologically Influenced Corrosion in B20 Biodiesel Storage Tanks
A5244	TGACTAATGGCC	CCGTAAAACGACGGCCAGCCGTGYCAGCMGCCGCGGTAA	CCGYCAATTYMTTTRAGTTT	SE.3.Nitrile.Bottom.9Months	Y	SRR5826608	2015-05-07	SE	SE.3	Nitrile	Biofilm	Bottom	9	SE.3.262	262	Fiberglass	SE.3.Bottom.Nitrile	Linking Fungal and Bacterial Proliferation to Microbiologically Influenced Corrosion in B20 Biodiesel Storage Tanks
A5245	CTCTCTCACTTG	CCGTAAAACGACGGCCAGCCGTGYCAGCMGCCGCGGTAA	CCGYCAATTYMTTTRAGTTT	SE.E.Fluorocarbon.Bottom.9Months	Y	SRR5826608	2015-05-07	SE	SE.E	Fluorocarbon	Biofilm	Bottom	9	SE.E.262	262	Steel	SE.E.Bottom.Fluorocarbon	Linking Fungal and Bacterial Proliferation to Microbiologically Influenced Corrosion in B20 Biodiesel Storage Tanks
A5246	ATTGCAAGCAAC	CCGTAAAACGACGGCCAGCCGTGYCAGCMGCCGCGGTAA	CCGYCAATTYMTTTRAGTTT	SE.E.Fluorocarbon.Bottom.9Months	Y	SRR5826608	2015-05-07	SE	SE.E	Fluorocarbon	Biofilm	Bottom	9	SE.E.262	262	Steel	SE.E.Bottom.Fluorocarbon	Linking Fungal and Bacterial Proliferation to Microbiologically Influenced Corrosion in B20 Biodiesel Storage Tanks
A5247	CACAGTTGAAGT	CCGTAAAACGACGGCCAGCCGTGYCAGCMGCCGCGGTAA	CCGYCAATTYMTTTRAGTTT	SE.E.Fluorocarbon.Bottom.9Months	Y	SRR5826608	2015-05-07	SE	SE.E	Fluorocarbon	Biofilm	Bottom	9	SE.E.262	262	Steel	SE.E.Bottom.Fluorocarbon	Linking Fungal and Bacterial Proliferation to Microbiologically Influenced Corrosion in B20 Biodiesel Storage Tanks
A5248	CTAGGATCACTG	CCGTAAAACGACGGCCAGCCGTGYCAGCMGCCGCGGTAA	CCGYCAATTYMTTTRAGTTT	SE.4.Nitrile.Bottom.9Months	Y	SRR5826608	2015-05-07	SE	SE.4	Nitrile	Biofilm	Bottom	9	SE.4.262	262	Fiberglass	SE.4.Bottom.Nitrile	Linking Fungal and Bacterial Proliferation to Microbiologically Influenced Corrosion in B20 Biodiesel Storage Tanks
A5249	GATGACCCAAAT	CCGTAAAACGACGGCCAGCCGTGYCAGCMGCCGCGGTAA	CCGYCAATTYMTTTRAGTTT	SE.4.Nitrile.Bottom.9Months	Y	SRR5826608	2015-05-07	SE	SE.4	Nitrile	Biofilm	Bottom	9	SE.4.262	262	Fiberglass	SE.4.Bottom.Nitrile	Linking Fungal and Bacterial Proliferation to Microbiologically Influenced Corrosion in B20 Biodiesel Storage Tanks
A5250	ACCGGAGTAGGA	CCGTAAAACGACGGCCAGCCGTGYCAGCMGCCGCGGTAA	CCGYCAATTYMTTTRAGTTT	SE.4.Nitrile.Bottom.9Months	Y	SRR5826608	2015-05-07	SE	SE.4	Nitrile	Biofilm	Bottom	9	SE.4.262	262	Fiberglass	SE.4.Bottom.Nitrile	Linking Fungal and Bacterial Proliferation to Microbiologically Influenced Corrosion in B20 Biodiesel Storage Tanks
A5299	TGACCGGCTGTT	CCGTAAAACGACGGCCAGCCGTGYCAGCMGCCGCGGTAA	CCGYCAATTYMTTTRAGTTT	SE.E.CoatedSteel.Bottom.7Months	Y	SRR5826608	2015-03-12	SE	SE.E	CoatedSteel	Biofilm	Bottom	7	SE.E.206	206	Steel	SE.E.Bottom.CoatedSteel	Linking Fungal and Bacterial Proliferation to Microbiologically Influenced Corrosion in B20 Biodiesel Storage Tanks
A5300	GGAGGAGCAATA	CCGTAAAACGACGGCCAGCCGTGYCAGCMGCCGCGGTAA	CCGYCAATTYMTTTRAGTTT	SE.E.CoatedSteel.Bottom.7Months	Y	SRR5826608	2015-03-12	SE	SE.E	CoatedSteel	Biofilm	Bottom	7	SE.E.206	206	Steel	SE.E.Bottom.CoatedSteel	Linking Fungal and Bacterial Proliferation to Microbiologically Influenced Corrosion in B20 Biodiesel Storage Tanks
A5301	AGCGACGAAGAC	CCGTAAAACGACGGCCAGCCGTGYCAGCMGCCGCGGTAA	CCGYCAATTYMTTTRAGTTT	SE.E.CoatedSteel.Bottom.7Months	Y	SRR5826608	2015-03-12	SE	SE.E	CoatedSteel	Biofilm	Bottom	7	SE.E.206	206	Steel	SE.E.Bottom.CoatedSteel	Linking Fungal and Bacterial Proliferation to Microbiologically Influenced Corrosion in B20 Biodiesel Storage Tanks
A5302	CTTCCCTAACTC	CCGTAAAACGACGGCCAGCCGTGYCAGCMGCCGCGGTAA	CCGYCAATTYMTTTRAGTTT	SE.E.UncoatedSteel.Bottom.7Months	Y	SRR5826608	2015-03-12	SE	SE.E	UncoatedSteel	Biofilm	Bottom	7	SE.E.206	206	Steel	SE.E.Bottom.UncoatedSteel	Linking Fungal and Bacterial Proliferation to Microbiologically Influenced Corrosion in B20 Biodiesel Storage Tanks
A5303A	TGGAAGAACGGC	CCGTAAAACGACGGCCAGCCGTGYCAGCMGCCGCGGTAA	CCGYCAATTYMTTTRAGTTT	SE.E.UncoatedSteel.Bottom.7Months	Y	SRR5826608	2015-03-12	SE	SE.E	UncoatedSteel	Biofilm	Bottom	7	SE.E.206	206	Steel	SE.E.Bottom.UncoatedSteel	Linking Fungal and Bacterial Proliferation to Microbiologically Influenced Corrosion in B20 Biodiesel Storage Tanks
A5304	GCTAGACACTAC	CCGTAAAACGACGGCCAGCCGTGYCAGCMGCCGCGGTAA	CCGYCAATTYMTTTRAGTTT	SE.E.UncoatedSteel.Bottom.7Months	Y	SRR5826608	2015-03-12	SE	SE.E	UncoatedSteel	Biofilm	Bottom	7	SE.E.206	206	Steel	SE.E.Bottom.UncoatedSteel	Linking Fungal and Bacterial Proliferation to Microbiologically Influenced Corrosion in B20 Biodiesel Storage Tanks
A5305	TTGGATTGAACG	CCGTAAAACGACGGCCAGCCGTGYCAGCMGCCGCGGTAA	CCGYCAATTYMTTTRAGTTT	SE.E.CoatedSteel.Top.7Months	Y	SRR5826608	2015-03-12	SE	SE.E	CoatedSteel	Biofilm	Top	7	SE.E.206	206	Steel	SE.E.Top.CoatedSteel	Linking Fungal and Bacterial Proliferation to Microbiologically Influenced Corrosion in B20 Biodiesel Storage Tanks
A5306	GATATACCAGTG	CCGTAAAACGACGGCCAGCCGTGYCAGCMGCCGCGGTAA	CCGYCAATTYMTTTRAGTTT	SE.E.CoatedSteel.Top.7Months	Y	SRR5826608	2015-03-12	SE	SE.E	CoatedSteel	Biofilm	Top	7	SE.E.206	206	Steel	SE.E.Top.CoatedSteel	Linking Fungal and Bacterial Proliferation to Microbiologically Influenced Corrosion in B20 Biodiesel Storage Tanks
A5306.H	TTAACCTTCCTG	CCGTAAAACGACGGCCAGCCGTGYCAGCMGCCGCGGTAA	CCGYCAATTYMTTTRAGTTT	SE.4.UncoatedSteel.Top.12Months	Y	SRR5826606	2015-09-02	SE	SE.4	UncoatedSteel	Biofilm	Top	12	SE.4.380	380	Fiberglass	SE.4.Top.UncoatedSteel	Linking Fungal and Bacterial Proliferation to Microbiologically Influenced Corrosion in B20 Biodiesel Storage Tanks
A5307	AACAAACTGCCA	CCGTAAAACGACGGCCAGCCGTGYCAGCMGCCGCGGTAA	CCGYCAATTYMTTTRAGTTT	SE.E.CoatedSteel.Top.7Months	Y	SRR5826608	2015-03-12	SE	SE.E	CoatedSteel	Biofilm	Top	7	SE.E.206	206	Steel	SE.E.Top.CoatedSteel	Linking Fungal and Bacterial Proliferation to Microbiologically Influenced Corrosion in B20 Biodiesel Storage Tanks
A5307.H	TGCCGTATGCCA	CCGTAAAACGACGGCCAGCCGTGYCAGCMGCCGCGGTAA	CCGYCAATTYMTTTRAGTTT	SE.4.UncoatedSteel.Top.12Months	Y	SRR5826606	2015-09-02	SE	SE.4	UncoatedSteel	Biofilm	Top	12	SE.4.380	380	Fiberglass	SE.4.Top.UncoatedSteel	Linking Fungal and Bacterial Proliferation to Microbiologically Influenced Corrosion in B20 Biodiesel Storage Tanks
A5308	GTAGACATGTGT	CCGTAAAACGACGGCCAGCCGTGYCAGCMGCCGCGGTAA	CCGYCAATTYMTTTRAGTTT	SE.E.UncoatedSteel.Top.7Months	Y	SRR5826608	2015-03-12	SE	SE.E	UncoatedSteel	Biofilm	Top	7	SE.E.206	206	Steel	SE.E.Top.UncoatedSteel	Linking Fungal and Bacterial Proliferation to Microbiologically Influenced Corrosion in B20 Biodiesel Storage Tanks
A5308.H	CGTGACAATAGT	CCGTAAAACGACGGCCAGCCGTGYCAGCMGCCGCGGTAA	CCGYCAATTYMTTTRAGTTT	SE.4.UncoatedSteel.Top.12Months	Y	SRR5826606	2015-09-02	SE	SE.4	UncoatedSteel	Biofilm	Top	12	SE.4.380	380	Fiberglass	SE.4.Top.UncoatedSteel	Linking Fungal and Bacterial Proliferation to Microbiologically Influenced Corrosion in B20 Biodiesel Storage Tanks
A5309	TACAGTTACGCG	CCGTAAAACGACGGCCAGCCGTGYCAGCMGCCGCGGTAA	CCGYCAATTYMTTTRAGTTT	SE.E.UncoatedSteel.Top.7Months	Y	SRR5826608	2015-03-12	SE	SE.E	UncoatedSteel	Biofilm	Top	7	SE.E.206	206	Steel	SE.E.Top.UncoatedSteel	Linking Fungal and Bacterial Proliferation to Microbiologically Influenced Corrosion in B20 Biodiesel Storage Tanks
A5309.H	CGCTACAACTCG	CCGTAAAACGACGGCCAGCCGTGYCAGCMGCCGCGGTAA	CCGYCAATTYMTTTRAGTTT	SE.4.UncoatedSteel.Bottom.12Months	Y	SRR5826606	2015-09-02	SE	SE.4	UncoatedSteel	Biofilm	Bottom	12	SE.4.380	380	Fiberglass	SE.4.Bottom.UncoatedSteel	Linking Fungal and Bacterial Proliferation to Microbiologically Influenced Corrosion in B20 Biodiesel Storage Tanks
A5310	CAAGCCCTAGTA	CCGTAAAACGACGGCCAGCCGTGYCAGCMGCCGCGGTAA	CCGYCAATTYMTTTRAGTTT	SE.E.UncoatedSteel.Top.7Months	Y	SRR5826608	2015-03-12	SE	SE.E	UncoatedSteel	Biofilm	Top	7	SE.E.206	206	Steel	SE.E.Top.UncoatedSteel	Linking Fungal and Bacterial Proliferation to Microbiologically Influenced Corrosion in B20 Biodiesel Storage Tanks
A5310.H	TTAAGACAGTCG	CCGTAAAACGACGGCCAGCCGTGYCAGCMGCCGCGGTAA	CCGYCAATTYMTTTRAGTTT	SE.4.UncoatedSteel.Bottom.12Months	Y	SRR5826606	2015-09-02	SE	SE.4	UncoatedSteel	Biofilm	Bottom	12	SE.4.380	380	Fiberglass	SE.4.Bottom.UncoatedSteel	Linking Fungal and Bacterial Proliferation to Microbiologically Influenced Corrosion in B20 Biodiesel Storage Tanks
A5311	TCTGCACTGAGC	CCGTAAAACGACGGCCAGCCGTGYCAGCMGCCGCGGTAA	CCGYCAATTYMTTTRAGTTT	SE.4.UncoatedSteel.Bottom.12Months	Y	SRR5826606	2015-09-02	SE	SE.4	UncoatedSteel	Biofilm	Bottom	12	SE.4.380	380	Fiberglass	SE.4.Bottom.UncoatedSteel	Linking Fungal and Bacterial Proliferation to Microbiologically Influenced Corrosion in B20 Biodiesel Storage Tanks
A5312	CGCAGATTAGTA	CCGTAAAACGACGGCCAGCCGTGYCAGCMGCCGCGGTAA	CCGYCAATTYMTTTRAGTTT	SE.4.CoatedSteel.Top.12Months	Y	SRR5826606	2015-09-02	SE	SE.4	CoatedSteel	Biofilm	Top	12	SE.4.380	380	Fiberglass	SE.4.Top.CoatedSteel	Linking Fungal and Bacterial Proliferation to Microbiologically Influenced Corrosion in B20 Biodiesel Storage Tanks
A5313	TGGGTCCCACAT	CCGTAAAACGACGGCCAGCCGTGYCAGCMGCCGCGGTAA	CCGYCAATTYMTTTRAGTTT	SE.4.CoatedSteel.Top.12Months	Y	SRR5826606	2015-09-02	SE	SE.4	CoatedSteel	Biofilm	Top	12	SE.4.380	380	Fiberglass	SE.4.Top.CoatedSteel	Linking Fungal and Bacterial Proliferation to Microbiologically Influenced Corrosion in B20 Biodiesel Storage Tanks
A5314.H	CACTGGTGCATA	CCGTAAAACGACGGCCAGCCGTGYCAGCMGCCGCGGTAA	CCGYCAATTYMTTTRAGTTT	SE.4.CoatedSteel.Top.12Months	Y	SRR5826606	2015-09-02	SE	SE.4	CoatedSteel	Biofilm	Top	12	SE.4.380	380	Fiberglass	SE.4.Top.CoatedSteel	Linking Fungal and Bacterial Proliferation to Microbiologically Influenced Corrosion in B20 Biodiesel Storage Tanks
A5315.H	AACGTAGGCTCT	CCGTAAAACGACGGCCAGCCGTGYCAGCMGCCGCGGTAA	CCGYCAATTYMTTTRAGTTT	SE.4.CoatedSteel.Bottom.12Months	Y	SRR5826606	2015-09-02	SE	SE.4	CoatedSteel	Biofilm	Bottom	12	SE.4.380	380	Fiberglass	SE.4.Bottom.CoatedSteel	Linking Fungal and Bacterial Proliferation to Microbiologically Influenced Corrosion in B20 Biodiesel Storage Tanks
A5316.H	AGTTGTAGTCCG	CCGTAAAACGACGGCCAGCCGTGYCAGCMGCCGCGGTAA	CCGYCAATTYMTTTRAGTTT	SE.4.CoatedSteel.Bottom.12Months	Y	SRR5826606	2015-09-02	SE	SE.4	CoatedSteel	Biofilm	Bottom	12	SE.4.380	380	Fiberglass	SE.4.Bottom.CoatedSteel	Linking Fungal and Bacterial Proliferation to Microbiologically Influenced Corrosion in B20 Biodiesel Storage Tanks
A5317.H	TCGTCAAACCCG	CCGTAAAACGACGGCCAGCCGTGYCAGCMGCCGCGGTAA	CCGYCAATTYMTTTRAGTTT	SE.4.CoatedSteel.Bottom.12Months	Y	SRR5826606	2015-09-02	SE	SE.4	CoatedSteel	Biofilm	Bottom	12	SE.4.380	380	Fiberglass	SE.4.Bottom.CoatedSteel	Linking Fungal and Bacterial Proliferation to Microbiologically Influenced Corrosion in B20 Biodiesel Storage Tanks
A5321.H	TTGACCGCGGTT	CCGTAAAACGACGGCCAGCCGTGYCAGCMGCCGCGGTAA	CCGYCAATTYMTTTRAGTTT	SE.E.UncoatedSteel.Top.12Months	Y	SRR5826606	2015-09-02	SE	SE.E	UncoatedSteel	Biofilm	Top	12	SE.E.380	380	Steel	SE.E.Top.UncoatedSteel	Linking Fungal and Bacterial Proliferation to Microbiologically Influenced Corrosion in B20 Biodiesel Storage Tanks
A5322.H	GTGCAACCAATC	CCGTAAAACGACGGCCAGCCGTGYCAGCMGCCGCGGTAA	CCGYCAATTYMTTTRAGTTT	SE.E.UncoatedSteel.Top.12Months	Y	SRR5826606	2015-09-02	SE	SE.E	UncoatedSteel	Biofilm	Top	12	SE.E.380	380	Steel	SE.E.Top.UncoatedSteel	Linking Fungal and Bacterial Proliferation to Microbiologically Influenced Corrosion in B20 Biodiesel Storage Tanks
A5323	TGGTTATGGCAC	CCGTAAAACGACGGCCAGCCGTGYCAGCMGCCGCGGTAA	CCGYCAATTYMTTTRAGTTT	SE.Tank.3.Fuel.7Months	Y	SRR5826608	2015-03-12	SE	SE.3	Fuel	Fuel	Bottom	7	SE.3.206	206	Fiberglass	SE.3.Bottom.Fuel	Linking Fungal and Bacterial Proliferation to Microbiologically Influenced Corrosion in B20 Biodiesel Storage Tanks
A5323.H	GCTTGAGCTTGA	CCGTAAAACGACGGCCAGCCGTGYCAGCMGCCGCGGTAA	CCGYCAATTYMTTTRAGTTT	SE.E.UncoatedSteel.Top.12Months	Y	SRR5826606	2015-09-02	SE	SE.E	UncoatedSteel	Biofilm	Top	12	SE.E.380	380	Steel	SE.E.Top.UncoatedSteel	Linking Fungal and Bacterial Proliferation to Microbiologically Influenced Corrosion in B20 Biodiesel Storage Tanks
A5324	CGAGGTTCTGAT	CCGTAAAACGACGGCCAGCCGTGYCAGCMGCCGCGGTAA	CCGYCAATTYMTTTRAGTTT	SE.Tank.3.Fuel.7Months	Y	SRR5826608	2015-03-12	SE	SE.3	Fuel	Fuel	Bottom	7	SE.3.206	206	Fiberglass	SE.3.Bottom.Fuel	Linking Fungal and Bacterial Proliferation to Microbiologically Influenced Corrosion in B20 Biodiesel Storage Tanks
A5324.H	CGCTGTGGATTA	CCGTAAAACGACGGCCAGCCGTGYCAGCMGCCGCGGTAA	CCGYCAATTYMTTTRAGTTT	SE.E.UncoatedSteel.Bottom.12Months	Y	SRR5826606	2015-09-02	SE	SE.E	UncoatedSteel	Biofilm	Bottom	12	SE.E.380	380	Steel	SE.E.Bottom.UncoatedSteel	Linking Fungal and Bacterial Proliferation to Microbiologically Influenced Corrosion in B20 Biodiesel Storage Tanks
A5325	AACTCCTGTGGA	CCGTAAAACGACGGCCAGCCGTGYCAGCMGCCGCGGTAA	CCGYCAATTYMTTTRAGTTT	SE.Tank.3.Fuel.7Months	Y	SRR5826608	2015-03-12	SE	SE.3	Fuel	Fuel	Bottom	7	SE.3.206	206	Fiberglass	SE.3.Bottom.Fuel	Linking Fungal and Bacterial Proliferation to Microbiologically Influenced Corrosion in B20 Biodiesel Storage Tanks
A5325.H	CTGTCAGTGACC	CCGTAAAACGACGGCCAGCCGTGYCAGCMGCCGCGGTAA	CCGYCAATTYMTTTRAGTTT	SE.E.UncoatedSteel.Bottom.12Months	Y	SRR5826606	2015-09-02	SE	SE.E	UncoatedSteel	Biofilm	Bottom	12	SE.E.380	380	Steel	SE.E.Bottom.UncoatedSteel	Linking Fungal and Bacterial Proliferation to Microbiologically Influenced Corrosion in B20 Biodiesel Storage Tanks
A5326	TAATGGTCGTAG	CCGTAAAACGACGGCCAGCCGTGYCAGCMGCCGCGGTAA	CCGYCAATTYMTTTRAGTTT	SE.3.Fluorocarbon.Bottom.7Months	Y	SRR5826608	2015-03-12	SE	SE.3	Fluorocarbon	Biofilm	Bottom	7	SE.3.206	206	Fiberglass	SE.3.Bottom.Fluorocarbon	Linking Fungal and Bacterial Proliferation to Microbiologically Influenced Corrosion in B20 Biodiesel Storage Tanks
A5326.H	ACGATTCGAGTC	CCGTAAAACGACGGCCAGCCGTGYCAGCMGCCGCGGTAA	CCGYCAATTYMTTTRAGTTT	SE.E.UncoatedSteel.Bottom.12Months	Y	SRR5826606	2015-09-02	SE	SE.E	UncoatedSteel	Biofilm	Bottom	12	SE.E.380	380	Steel	SE.E.Bottom.UncoatedSteel	Linking Fungal and Bacterial Proliferation to Microbiologically Influenced Corrosion in B20 Biodiesel Storage Tanks
A5327	TTGCACCGTCGA	CCGTAAAACGACGGCCAGCCGTGYCAGCMGCCGCGGTAA	CCGYCAATTYMTTTRAGTTT	SE.3.Fluorocarbon.Bottom.7Months	Y	SRR5826608	2015-03-12	SE	SE.3	Fluorocarbon	Biofilm	Bottom	7	SE.3.206	206	Fiberglass	SE.3.Bottom.Fluorocarbon	Linking Fungal and Bacterial Proliferation to Microbiologically Influenced Corrosion in B20 Biodiesel Storage Tanks
A5327.H	GGTTCGGTCCAT	CCGTAAAACGACGGCCAGCCGTGYCAGCMGCCGCGGTAA	CCGYCAATTYMTTTRAGTTT	SE.E.CoatedSteel.Top.12Months	Y	SRR5826606	2015-09-02	SE	SE.E	CoatedSteel	Biofilm	Top	12	SE.E.380	380	Steel	SE.E.Top.CoatedSteel	Linking Fungal and Bacterial Proliferation to Microbiologically Influenced Corrosion in B20 Biodiesel Storage Tanks
A5328	TGCTACAGACGT	CCGTAAAACGACGGCCAGCCGTGYCAGCMGCCGCGGTAA	CCGYCAATTYMTTTRAGTTT	SE.3.Fluorocarbon.Bottom.7Months	Y	SRR5826608	2015-03-12	SE	SE.3	Fluorocarbon	Biofilm	Bottom	7	SE.3.206	206	Fiberglass	SE.3.Bottom.Fluorocarbon	Linking Fungal and Bacterial Proliferation to Microbiologically Influenced Corrosion in B20 Biodiesel Storage Tanks
A5328.H	CTGATCCATCTT	CCGTAAAACGACGGCCAGCCGTGYCAGCMGCCGCGGTAA	CCGYCAATTYMTTTRAGTTT	SE.E.CoatedSteel.Top.12Months	Y	SRR5826606	2015-09-02	SE	SE.E	CoatedSteel	Biofilm	Top	12	SE.E.380	380	Steel	SE.E.Top.CoatedSteel	Linking Fungal and Bacterial Proliferation to Microbiologically Influenced Corrosion in B20 Biodiesel Storage Tanks
A5329	ATGGCCTGACTA	CCGTAAAACGACGGCCAGCCGTGYCAGCMGCCGCGGTAA	CCGYCAATTYMTTTRAGTTT	SE.3.Nitrile.Bottom.7Months	Y	SRR5826608	2015-03-12	SE	SE.3	Nitrile	Biofilm	Bottom	7	SE.3.206	206	Fiberglass	SE.3.Bottom.Nitrile	Linking Fungal and Bacterial Proliferation to Microbiologically Influenced Corrosion in B20 Biodiesel Storage Tanks
A5329.H	TATGTGCCGGCT	CCGTAAAACGACGGCCAGCCGTGYCAGCMGCCGCGGTAA	CCGYCAATTYMTTTRAGTTT	SE.E.CoatedSteel.Top.12Months	Y	SRR5826606	2015-09-02	SE	SE.E	CoatedSteel	Biofilm	Top	12	SE.E.380	380	Steel	SE.E.Top.CoatedSteel	Linking Fungal and Bacterial Proliferation to Microbiologically Influenced Corrosion in B20 Biodiesel Storage Tanks
A5330	ACGCACATACAA	CCGTAAAACGACGGCCAGCCGTGYCAGCMGCCGCGGTAA	CCGYCAATTYMTTTRAGTTT	SE.3.Nitrile.Bottom.7Months	Y	SRR5826608	2015-03-12	SE	SE.3	Nitrile	Biofilm	Bottom	7	SE.3.206	206	Fiberglass	SE.3.Bottom.Nitrile	Linking Fungal and Bacterial Proliferation to Microbiologically Influenced Corrosion in B20 Biodiesel Storage Tanks
A5330.H	TGGTCGCATCGT	CCGTAAAACGACGGCCAGCCGTGYCAGCMGCCGCGGTAA	CCGYCAATTYMTTTRAGTTT	SE.E.CoatedSteel.Bottom.12Months	Y	SRR5826606	2015-09-02	SE	SE.E	CoatedSteel	Biofilm	Bottom	12	SE.E.380	380	Steel	SE.E.Bottom.CoatedSteel	Linking Fungal and Bacterial Proliferation to Microbiologically Influenced Corrosion in B20 Biodiesel Storage Tanks
A5331	TGAGTGGTCTGT	CCGTAAAACGACGGCCAGCCGTGYCAGCMGCCGCGGTAA	CCGYCAATTYMTTTRAGTTT	SE.3.Nitrile.Bottom.7Months	Y	SRR5826608	2015-03-12	SE	SE.3	Nitrile	Biofilm	Bottom	7	SE.3.206	206	Fiberglass	SE.3.Bottom.Nitrile	Linking Fungal and Bacterial Proliferation to Microbiologically Influenced Corrosion in B20 Biodiesel Storage Tanks
A5331.H	TGTAAGACTTGG	CCGTAAAACGACGGCCAGCCGTGYCAGCMGCCGCGGTAA	CCGYCAATTYMTTTRAGTTT	SE.E.CoatedSteel.Bottom.12Months	Y	SRR5826606	2015-09-02	SE	SE.E	CoatedSteel	Biofilm	Bottom	12	SE.E.380	380	Steel	SE.E.Bottom.CoatedSteel	Linking Fungal and Bacterial Proliferation to Microbiologically Influenced Corrosion in B20 Biodiesel Storage Tanks
A5332	GATAGCACTCGT	CCGTAAAACGACGGCCAGCCGTGYCAGCMGCCGCGGTAA	CCGYCAATTYMTTTRAGTTT	SE.3.CoatedSteel.Bottom.7Months	Y	SRR5826608	2015-03-12	SE	SE.3	CoatedSteel	Biofilm	Bottom	7	SE.3.206	206	Fiberglass	SE.3.Bottom.CoatedSteel	Linking Fungal and Bacterial Proliferation to Microbiologically Influenced Corrosion in B20 Biodiesel Storage Tanks
A5332.H	GTCGAATTTGCG	CCCGTAAAACGACGGCCAGCCGTGYCAGCMGCCGCGGTAA	CCGYCAATTYMTTTRAGTTT	SE.E.CoatedSteel.Bottom.12Months	Y	SRR5826606	2015-09-02	SE	SE.E	CoatedSteel	Biofilm	Bottom	12	SE.E.380	380	Steel	SE.E.Bottom.CoatedSteel	Linking Fungal and Bacterial Proliferation to Microbiologically Influenced Corrosion in B20 Biodiesel Storage Tanks
A5333	TAGCGCGAACTT	CCGTAAAACGACGGCCAGCCGTGYCAGCMGCCGCGGTAA	CCGYCAATTYMTTTRAGTTT	SE.3.CoatedSteel.Bottom.7Months	Y	SRR5826608	2015-03-12	SE	SE.3	CoatedSteel	Biofilm	Bottom	7	SE.3.206	206	Fiberglass	SE.3.Bottom.CoatedSteel	Linking Fungal and Bacterial Proliferation to Microbiologically Influenced Corrosion in B20 Biodiesel Storage Tanks
A5334	CATACACGCACC	CCGTAAAACGACGGCCAGCCGTGYCAGCMGCCGCGGTAA	CCGYCAATTYMTTTRAGTTT	SE.3.CoatedSteel.Bottom.7Months	Y	SRR5826608	2015-03-12	SE	SE.3	CoatedSteel	Biofilm	Bottom	7	SE.3.206	206	Fiberglass	SE.3.Bottom.CoatedSteel	Linking Fungal and Bacterial Proliferation to Microbiologically Influenced Corrosion in B20 Biodiesel Storage Tanks
A5335	ACCTCAGTCAAG	CCGTAAAACGACGGCCAGCCGTGYCAGCMGCCGCGGTAA	CCGYCAATTYMTTTRAGTTT	SE.3.UncoatedSteel.Bottom.7Months	Y	SRR5826608	2015-03-12	SE	SE.3	UncoatedSteel	Biofilm	Bottom	7	SE.3.206	206	Fiberglass	SE.3.Bottom.UncoatedSteel	Linking Fungal and Bacterial Proliferation to Microbiologically Influenced Corrosion in B20 Biodiesel Storage Tanks
A5336	TCGACCAAACAC	CCGTAAAACGACGGCCAGCCGTGYCAGCMGCCGCGGTAA	CCGYCAATTYMTTTRAGTTT	SE.3.UncoatedSteel.Bottom.7Months	Y	SRR5826608	2015-03-12	SE	SE.3	UncoatedSteel	Biofilm	Bottom	7	SE.3.206	206	Fiberglass	SE.3.Bottom.UncoatedSteel	Linking Fungal and Bacterial Proliferation to Microbiologically Influenced Corrosion in B20 Biodiesel Storage Tanks
A5337	CCACCCAGTAAC	CCGTAAAACGACGGCCAGCCGTGYCAGCMGCCGCGGTAA	CCGYCAATTYMTTTRAGTTT	SE.3.UncoatedSteel.Bottom.7Months	Y	SRR5826608	2015-03-12	SE	SE.3	UncoatedSteel	Biofilm	Bottom	7	SE.3.206	206	Fiberglass	SE.3.Bottom.UncoatedSteel	Linking Fungal and Bacterial Proliferation to Microbiologically Influenced Corrosion in B20 Biodiesel Storage Tanks
A5338	ATATCGCGATGA	CCGTAAAACGACGGCCAGCCGTGYCAGCMGCCGCGGTAA	CCGYCAATTYMTTTRAGTTT	SE.3.CoatedSteel.Top.7Months	Y	SRR5826608	2015-03-12	SE	SE.3	CoatedSteel	Biofilm	Top	7	SE.3.206	206	Fiberglass	SE.3.Top.CoatedSteel	Linking Fungal and Bacterial Proliferation to Microbiologically Influenced Corrosion in B20 Biodiesel Storage Tanks
A5339	CGCCGGTAATCT	CCGTAAAACGACGGCCAGCCGTGYCAGCMGCCGCGGTAA	CCGYCAATTYMTTTRAGTTT	SE.3.CoatedSteel.Top.7Months	Y	SRR5826608	2015-03-12	SE	SE.3	CoatedSteel	Biofilm	Top	7	SE.3.206	206	Fiberglass	SE.3.Top.CoatedSteel	Linking Fungal and Bacterial Proliferation to Microbiologically Influenced Corrosion in B20 Biodiesel Storage Tanks
A5340	CCGATGCCTTGA	CCGTAAAACGACGGCCAGCCGTGYCAGCMGCCGCGGTAA	CCGYCAATTYMTTTRAGTTT	SE.3.CoatedSteel.Top.7Months	Y	SRR5826608	2015-03-12	SE	SE.3	CoatedSteel	Biofilm	Top	7	SE.3.206	206	Fiberglass	SE.3.Top.CoatedSteel	Linking Fungal and Bacterial Proliferation to Microbiologically Influenced Corrosion in B20 Biodiesel Storage Tanks
A5341	AGCAGGCACGAA	CCGTAAAACGACGGCCAGCCGTGYCAGCMGCCGCGGTAA	CCGYCAATTYMTTTRAGTTT	SE.3.UncoatedSteel.Top.7Months	Y	SRR5826608	2015-03-12	SE	SE.3	UncoatedSteel	Biofilm	Top	7	SE.3.206	206	Fiberglass	SE.3.Top.UncoatedSteel	Linking Fungal and Bacterial Proliferation to Microbiologically Influenced Corrosion in B20 Biodiesel Storage Tanks
A5342	TACGCAGCACTA	CCGTAAAACGACGGCCAGCCGTGYCAGCMGCCGCGGTAA	CCGYCAATTYMTTTRAGTTT	SE.3.UncoatedSteel.Top.7Months	Y	SRR5826608	2015-03-12	SE	SE.3	UncoatedSteel	Biofilm	Top	7	SE.3.206	206	Fiberglass	SE.3.Top.UncoatedSteel	Linking Fungal and Bacterial Proliferation to Microbiologically Influenced Corrosion in B20 Biodiesel Storage Tanks
A5343	CGCTTAGTGCTG	CCGTAAAACGACGGCCAGCCGTGYCAGCMGCCGCGGTAA	CCGYCAATTYMTTTRAGTTT	SE.3.UncoatedSteel.Top.7Months	Y	SRR5826608	2015-03-12	SE	SE.3	UncoatedSteel	Biofilm	Top	7	SE.3.206	206	Fiberglass	SE.3.Top.UncoatedSteel	Linking Fungal and Bacterial Proliferation to Microbiologically Influenced Corrosion in B20 Biodiesel Storage Tanks
A5349	CCTGCTTCCTTC	CCGTAAAACGACGGCCAGCCGTGYCAGCMGCCGCGGTAA	CCGYCAATTYMTTTRAGTTT	SE.Tank.4.Fuel.7Months	Y	SRR5826608	2015-03-12	SE	SE.4	Fuel	Fuel	Bottom	7	SE.4.206	206	Fiberglass	SE.4.Bottom.Fuel	Linking Fungal and Bacterial Proliferation to Microbiologically Influenced Corrosion in B20 Biodiesel Storage Tanks
A5350	CAAGGCACAAGG	CCGTAAAACGACGGCCAGCCGTGYCAGCMGCCGCGGTAA	CCGYCAATTYMTTTRAGTTT	SE.Tank.4.Fuel.7Months	Y	SRR5826608	2015-03-12	SE	SE.4	Fuel	Fuel	Bottom	7	SE.4.206	206	Fiberglass	SE.4.Bottom.Fuel	Linking Fungal and Bacterial Proliferation to Microbiologically Influenced Corrosion in B20 Biodiesel Storage Tanks
A5351	GGCCTATAAGTC	CCGTAAAACGACGGCCAGCCGTGYCAGCMGCCGCGGTAA	CCGYCAATTYMTTTRAGTTT	SE.Tank.4.Fuel.7Months	Y	SRR5826608	2015-03-12	SE	SE.4	Fuel	Fuel	Bottom	7	SE.4.206	206	Fiberglass	SE.4.Bottom.Fuel	Linking Fungal and Bacterial Proliferation to Microbiologically Influenced Corrosion in B20 Biodiesel Storage Tanks
A5351.H	TGCACGTGATAA	CCGTAAAACGACGGCCAGCCGTGYCAGCMGCCGCGGTAA	CCGYCAATTYMTTTRAGTTT	SE.4.Fuel.Bottom.12Months	Y	SRR5826606	2015-09-02	SE	SE.4	Fuel	Fuel	Bottom	12	SE.4.380	380	Fiberglass	SE.4.Bottom.Fuel	Linking Fungal and Bacterial Proliferation to Microbiologically Influenced Corrosion in B20 Biodiesel Storage Tanks
A5352.H	GTTCGGTGTCCA	CCCGTAAAACGACGGCCAGCCGTGYCAGCMGCCGCGGTAA	CCGYCAATTYMTTTRAGTTT	SE.4.Fuel.Bottom.12Months	Y	SRR5826606	2015-09-02	SE	SE.4	Fuel	Fuel	Bottom	12	SE.4.380	380	Fiberglass	SE.4.Bottom.Fuel	Linking Fungal and Bacterial Proliferation to Microbiologically Influenced Corrosion in B20 Biodiesel Storage Tanks
A5353.H	AAGACAGCTATC	CCGTAAAACGACGGCCAGCCGTGYCAGCMGCCGCGGTAA	CCGYCAATTYMTTTRAGTTT	SE.4.Fuel.Bottom.12Months	Y	SRR5826606	2015-09-02	SE	SE.4	Fuel	Fuel	Bottom	12	SE.4.380	380	Fiberglass	SE.4.Bottom.Fuel	Linking Fungal and Bacterial Proliferation to Microbiologically Influenced Corrosion in B20 Biodiesel Storage Tanks
A5355	ACAAGAACCTTG	CCGTAAAACGACGGCCAGCCGTGYCAGCMGCCGCGGTAA	CCGYCAATTYMTTTRAGTTT	SE.4.Fluorocarbon.Bottom.7Months	Y	SRR5826608	2015-03-12	SE	SE.4	Fluorocarbon	Biofilm	Bottom	7	SE.4.206	206	Fiberglass	SE.4.Bottom.Fluorocarbon	Linking Fungal and Bacterial Proliferation to Microbiologically Influenced Corrosion in B20 Biodiesel Storage Tanks
A5356	TACTCTCTTAGC	CCGTAAAACGACGGCCAGCCGTGYCAGCMGCCGCGGTAA	CCGYCAATTYMTTTRAGTTT	SE.4.Fluorocarbon.Bottom.7Months	Y	SRR5826608	2015-03-12	SE	SE.4	Fluorocarbon	Biofilm	Bottom	7	SE.4.206	206	Fiberglass	SE.4.Bottom.Fluorocarbon	Linking Fungal and Bacterial Proliferation to Microbiologically Influenced Corrosion in B20 Biodiesel Storage Tanks
A5357	AACTGTTCGCGC	CCGTAAAACGACGGCCAGCCGTGYCAGCMGCCGCGGTAA	CCGYCAATTYMTTTRAGTTT	SE.4.Fluorocarbon.Bottom.7Months	Y	SRR5826608	2015-03-12	SE	SE.4	Fluorocarbon	Biofilm	Bottom	7	SE.4.206	206	Fiberglass	SE.4.Bottom.Fluorocarbon	Linking Fungal and Bacterial Proliferation to Microbiologically Influenced Corrosion in B20 Biodiesel Storage Tanks
A5359	GTTTGGCCACAC	CCGTAAAACGACGGCCAGCCGTGYCAGCMGCCGCGGTAA	CCGYCAATTYMTTTRAGTTT	SE.4.Nitrile.Bottom.7Months	Y	SRR5826608	2015-03-12	SE	SE.4	Nitrile	Biofilm	Bottom	7	SE.4.206	206	Fiberglass	SE.4.Bottom.Nitrile	Linking Fungal and Bacterial Proliferation to Microbiologically Influenced Corrosion in B20 Biodiesel Storage Tanks
A5360	TCAGGTTGCCCA	CCGTAAAACGACGGCCAGCCGTGYCAGCMGCCGCGGTAA	CCGYCAATTYMTTTRAGTTT	SE.4.Nitrile.Bottom.7Months	Y	SRR5826608	2015-03-12	SE	SE.4	Nitrile	Biofilm	Bottom	7	SE.4.206	206	Fiberglass	SE.4.Bottom.Nitrile	Linking Fungal and Bacterial Proliferation to Microbiologically Influenced Corrosion in B20 Biodiesel Storage Tanks
A5361	TCATTCCACTCA	CCGTAAAACGACGGCCAGCCGTGYCAGCMGCCGCGGTAA	CCGYCAATTYMTTTRAGTTT	SE.4.CoatedSteel.Bottom.7Months	Y	SRR5826608	2015-03-12	SE	SE.4	CoatedSteel	Biofilm	Bottom	7	SE.4.206	206	Fiberglass	SE.4.Bottom.CoatedSteel	Linking Fungal and Bacterial Proliferation to Microbiologically Influenced Corrosion in B20 Biodiesel Storage Tanks
A5362	GTCACATCACGA	CCGTAAAACGACGGCCAGCCGTGYCAGCMGCCGCGGTAA	CCGYCAATTYMTTTRAGTTT	SE.4.CoatedSteel.Bottom.7Months	Y	SRR5826608	2015-03-12	SE	SE.4	CoatedSteel	Biofilm	Bottom	7	SE.4.206	206	Fiberglass	SE.4.Bottom.CoatedSteel	Linking Fungal and Bacterial Proliferation to Microbiologically Influenced Corrosion in B20 Biodiesel Storage Tanks
A5363	CGACATTTCTCT	CCGTAAAACGACGGCCAGCCGTGYCAGCMGCCGCGGTAA	CCGYCAATTYMTTTRAGTTT	SE.4.CoatedSteel.Bottom.7Months	Y	SRR5826608	2015-03-12	SE	SE.4	CoatedSteel	Biofilm	Bottom	7	SE.4.206	206	Fiberglass	SE.4.Bottom.CoatedSteel	Linking Fungal and Bacterial Proliferation to Microbiologically Influenced Corrosion in B20 Biodiesel Storage Tanks
A5364	GGACGTTAACTA	CCGTAAAACGACGGCCAGCCGTGYCAGCMGCCGCGGTAA	CCGYCAATTYMTTTRAGTTT	SE.4.CoatedSteel.Top.7Months	Y	SRR5826608	2015-03-12	SE	SE.4	CoatedSteel	Biofilm	Top	7	SE.4.206	206	Fiberglass	SE.4.Top.CoatedSteel	Linking Fungal and Bacterial Proliferation to Microbiologically Influenced Corrosion in B20 Biodiesel Storage Tanks
A5365	TAGCAGTTGCGT	CCGTAAAACGACGGCCAGCCGTGYCAGCMGCCGCGGTAA	CCGYCAATTYMTTTRAGTTT	SE.4.CoatedSteel.Top.7Months	Y	SRR5826608	2015-03-12	SE	SE.4	CoatedSteel	Biofilm	Top	7	SE.4.206	206	Fiberglass	SE.4.Top.CoatedSteel	Linking Fungal and Bacterial Proliferation to Microbiologically Influenced Corrosion in B20 Biodiesel Storage Tanks
A5366	CACGCTATTGGA	CCGTAAAACGACGGCCAGCCGTGYCAGCMGCCGCGGTAA	CCGYCAATTYMTTTRAGTTT	SE.4.CoatedSteel.Top.7Months	Y	SRR5826608	2015-03-12	SE	SE.4	CoatedSteel	Biofilm	Top	7	SE.4.206	206	Fiberglass	SE.4.Top.CoatedSteel	Linking Fungal and Bacterial Proliferation to Microbiologically Influenced Corrosion in B20 Biodiesel Storage Tanks
A5367	AACTTCACTTCC	CCGTAAAACGACGGCCAGCCGTGYCAGCMGCCGCGGTAA	CCGYCAATTYMTTTRAGTTT	SE.4.UncoatedSteel.Bottom.7Months	Y	SRR5826608	2015-03-12	SE	SE.4	UncoatedSteel	Biofilm	Bottom	7	SE.4.206	206	Fiberglass	SE.4.Bottom.UncoatedSteel	Linking Fungal and Bacterial Proliferation to Microbiologically Influenced Corrosion in B20 Biodiesel Storage Tanks
A5368	CCAGTGGATATA	CCGTAAAACGACGGCCAGCCGTGYCAGCMGCCGCGGTAA	CCGYCAATTYMTTTRAGTTT	SE.4.UncoatedSteel.Bottom.7Months	Y	SRR5826608	2015-03-12	SE	SE.4	UncoatedSteel	Biofilm	Bottom	7	SE.4.206	206	Fiberglass	SE.4.Bottom.UncoatedSteel	Linking Fungal and Bacterial Proliferation to Microbiologically Influenced Corrosion in B20 Biodiesel Storage Tanks
A5369	TGTGTGTAACGC	CCGTAAAACGACGGCCAGCCGTGYCAGCMGCCGCGGTAA	CCGYCAATTYMTTTRAGTTT	SE.4.UncoatedSteel.Bottom.7Months	Y	SRR5826608	2015-03-12	SE	SE.4	UncoatedSteel	Biofilm	Bottom	7	SE.4.206	206	Fiberglass	SE.4.Bottom.UncoatedSteel	Linking Fungal and Bacterial Proliferation to Microbiologically Influenced Corrosion in B20 Biodiesel Storage Tanks
A5370	CCAATCGTGCAA	CCGTAAAACGACGGCCAGCCGTGYCAGCMGCCGCGGTAA	CCGYCAATTYMTTTRAGTTT	SE.4.UncoatedSteel.Top.7Months	Y	SRR5826608	2015-03-12	SE	SE.4	UncoatedSteel	Biofilm	Top	7	SE.4.206	206	Fiberglass	SE.4.Top.UncoatedSteel	Linking Fungal and Bacterial Proliferation to Microbiologically Influenced Corrosion in B20 Biodiesel Storage Tanks
A5371	AGGCTAGCAGAG	CCGTAAAACGACGGCCAGCCGTGYCAGCMGCCGCGGTAA	CCGYCAATTYMTTTRAGTTT	SE.4.UncoatedSteel.Top.7Months	Y	SRR5826608	2015-03-12	SE	SE.4	UncoatedSteel	Biofilm	Top	7	SE.4.206	206	Fiberglass	SE.4.Top.UncoatedSteel	Linking Fungal and Bacterial Proliferation to Microbiologically Influenced Corrosion in B20 Biodiesel Storage Tanks
A5372	GTCACTCCGAAC	CCGTAAAACGACGGCCAGCCGTGYCAGCMGCCGCGGTAA	CCGYCAATTYMTTTRAGTTT	SE.4.UncoatedSteel.Top.7Months	Y	SRR5826608	2015-03-12	SE	SE.4	UncoatedSteel	Biofilm	Top	7	SE.4.206	206	Fiberglass	SE.4.Top.UncoatedSteel	Linking Fungal and Bacterial Proliferation to Microbiologically Influenced Corrosion in B20 Biodiesel Storage Tanks
A5379	AGAGTGCTAATC	CCGTAAAACGACGGCCAGCCGTGYCAGCMGCCGCGGTAA	CCGYCAATTYMTTTRAGTTT	SE.East.Fuel.7Months	Y	SRR5826608	2015-03-12	SE	SE.E	Fuel	Fuel	Bottom	7	SE.E.206	206	Steel	SE.E.Bottom.Fuel	Linking Fungal and Bacterial Proliferation to Microbiologically Influenced Corrosion in B20 Biodiesel Storage Tanks
A5380	TTGGCGGGTTAT	CCGTAAAACGACGGCCAGCCGTGYCAGCMGCCGCGGTAA	CCGYCAATTYMTTTRAGTTT	SE.East.Fuel.7Months	Y	SRR5826608	2015-03-12	SE	SE.E	Fuel	Fuel	Bottom	7	SE.E.206	206	Steel	SE.E.Bottom.Fuel	Linking Fungal and Bacterial Proliferation to Microbiologically Influenced Corrosion in B20 Biodiesel Storage Tanks
A5381	CACGATGGTCAT	CCGTAAAACGACGGCCAGCCGTGYCAGCMGCCGCGGTAA	CCGYCAATTYMTTTRAGTTT	SE.East.Fuel.7Months	Y	SRR5826608	2015-03-12	SE	SE.E	Fuel	Fuel	Bottom	7	SE.E.206	206	Steel	SE.E.Bottom.Fuel	Linking Fungal and Bacterial Proliferation to Microbiologically Influenced Corrosion in B20 Biodiesel Storage Tanks
A5397	GAATACCAAGTC	CCGTAAAACGACGGCCAGCCGTGYCAGCMGCCGCGGTAA	CCGYCAATTYMTTTRAGTTT	SE.E.Fluorocarbon.Bottom.7Months	Y	SRR5826608	2015-03-12	SE	SE.E	Fluorocarbon	Biofilm	Bottom	7	SE.E.206	206	Steel	SE.E.Bottom.Fluorocarbon	Linking Fungal and Bacterial Proliferation to Microbiologically Influenced Corrosion in B20 Biodiesel Storage Tanks
A5398	GTAGATCGTGTA	CCGTAAAACGACGGCCAGCCGTGYCAGCMGCCGCGGTAA	CCGYCAATTYMTTTRAGTTT	SE.E.Fluorocarbon.Bottom.7Months	Y	SRR5826608	2015-03-12	SE	SE.E	Fluorocarbon	Biofilm	Bottom	7	SE.E.206	206	Steel	SE.E.Bottom.Fluorocarbon	Linking Fungal and Bacterial Proliferation to Microbiologically Influenced Corrosion in B20 Biodiesel Storage Tanks
A5399	TAACGTGTGTGC	CCGTAAAACGACGGCCAGCCGTGYCAGCMGCCGCGGTAA	CCGYCAATTYMTTTRAGTTT	SE.E.Fluorocarbon.Bottom.7Months	Y	SRR5826608	2015-03-12	SE	SE.E	Fluorocarbon	Biofilm	Bottom	7	SE.E.206	206	Steel	SE.E.Bottom.Fluorocarbon	Linking Fungal and Bacterial Proliferation to Microbiologically Influenced Corrosion in B20 Biodiesel Storage Tanks
A5400	CATTATGGCGTG	CCGTAAAACGACGGCCAGCCGTGYCAGCMGCCGCGGTAA	CCGYCAATTYMTTTRAGTTT	SE.E.Nitrile.Bottom.7Months	Y	SRR5826608	2015-03-12	SE	SE.E	Nitrile	Biofilm	Bottom	7	SE.E.206	206	Steel	SE.E.Bottom.Nitrile	Linking Fungal and Bacterial Proliferation to Microbiologically Influenced Corrosion in B20 Biodiesel Storage Tanks
A5401	CCAATACGCCTG	CCGTAAAACGACGGCCAGCCGTGYCAGCMGCCGCGGTAA	CCGYCAATTYMTTTRAGTTT	SE.E.Nitrile.Bottom.7Months	Y	SRR5826608	2015-03-12	SE	SE.E	Nitrile	Biofilm	Bottom	7	SE.E.206	206	Steel	SE.E.Bottom.Nitrile	Linking Fungal and Bacterial Proliferation to Microbiologically Influenced Corrosion in B20 Biodiesel Storage Tanks
A5402	GATCTGCGATCC	CCGTAAAACGACGGCCAGCCGTGYCAGCMGCCGCGGTAA	CCGYCAATTYMTTTRAGTTT	SE.E.Nitrile.Bottom.7Months	Y	SRR5826608	2015-03-12	SE	SE.E	Nitrile	Biofilm	Bottom	7	SE.E.206	206	Steel	SE.E.Bottom.Nitrile	Linking Fungal and Bacterial Proliferation to Microbiologically Influenced Corrosion in B20 Biodiesel Storage Tanks
D1000	AAGGGCGCTGAA	CCGTAAAACGACGGCCAGCCGTGYCAGCMGCCGCGGTAA	CCGYCAATTYMTTTRAGTTT	SW.2.Fuel.Bottom.12Months	Y	SRR5826606	2015-10-01	SW	SW.2	Fuel	Fuel	Bottom	12	SW.2.393	393	Steel	SW.2.Bottom.Fuel	Linking Fungal and Bacterial Proliferation to Microbiologically Influenced Corrosion in B20 Biodiesel Storage Tanks
D1001	GTTTCCGTGGTG	CGTAAAACGACGGCCAGCCGTGYCAGCMGCCGCGGTAA	CCGYCAATTYMTTTRAGTTT	SW.2.Fuel.Bottom.12Months	Y	SRR5826606	2015-10-01	SW	SW.2	Fuel	Fuel	Bottom	12	SW.2.393	393	Steel	SW.2.Bottom.Fuel	Linking Fungal and Bacterial Proliferation to Microbiologically Influenced Corrosion in B20 Biodiesel Storage Tanks
D1002	AGGAACCAGACG	CCGTAAAACGACGGCCAGCCGTGYCAGCMGCCGCGGTAA	CCGYCAATTYMTTTRAGTTT	SW.2.Fuel.Bottom.12Months	Y	SRR5826606	2015-10-01	SW	SW.2	Fuel	Fuel	Bottom	12	SW.2.393	393	Steel	SW.2.Bottom.Fuel	Linking Fungal and Bacterial Proliferation to Microbiologically Influenced Corrosion in B20 Biodiesel Storage Tanks
D1009	CTAGCTATGGAC	CCCGTAAAACGACGGCCAGCCGTGYCAGCMGCCGCGGTAA	CCGYCAATTYMTTTRAGTTT	SW.3.Fuel.Bottom.12Months	Y	SRR5826606	2015-10-01	SW	SW.3	Fuel	Fuel	Bottom	12	SW.3.393	393	Steel	SW.3.Bottom.Fuel	Linking Fungal and Bacterial Proliferation to Microbiologically Influenced Corrosion in B20 Biodiesel Storage Tanks
D1010	CTTGACGAGGTT	CCCCGTAAAACGACGGCCAGCCGTGYCAGCMGCCGCGGTAA	CCGYCAATTYMTTTRAGTTT	SW.3.Fuel.Bottom.12Months	Y	SRR5826606	2015-10-01	SW	SW.3	Fuel	Fuel	Bottom	12	SW.3.393	393	Steel	SW.3.Bottom.Fuel	Linking Fungal and Bacterial Proliferation to Microbiologically Influenced Corrosion in B20 Biodiesel Storage Tanks
D1011	ACCTGGGAATAT	CCCGTAAAACGACGGCCAGCCGTGYCAGCMGCCGCGGTAA	CCGYCAATTYMTTTRAGTTT	SW.3.Fuel.Bottom.12Months	Y	SRR5826606	2015-10-01	SW	SW.3	Fuel	Fuel	Bottom	12	SW.3.393	393	Steel	SW.3.Bottom.Fuel	Linking Fungal and Bacterial Proliferation to Microbiologically Influenced Corrosion in B20 Biodiesel Storage Tanks
D1018	CAGATTAACCAG	CCGTAAAACGACGGCCAGCCGTGYCAGCMGCCGCGGTAA	CCGYCAATTYMTTTRAGTTT	SW.4.Fuel.Bottom.12Months	Y	SRR5826606	2015-10-01	SW	SW.4	Fuel	Fuel	Bottom	12	SW.4.393	393	Steel	SW.4.Bottom.Fuel	Linking Fungal and Bacterial Proliferation to Microbiologically Influenced Corrosion in B20 Biodiesel Storage Tanks
D1019	GGCTGCATACTC	CGTAAAACGACGGCCAGCCGTGYCAGCMGCCGCGGTAA	CCGYCAATTYMTTTRAGTTT	SW.4.Fuel.Bottom.12Months	Y	SRR5826606	2015-10-01	SW	SW.4	Fuel	Fuel	Bottom	12	SW.4.393	393	Steel	SW.4.Bottom.Fuel	Linking Fungal and Bacterial Proliferation to Microbiologically Influenced Corrosion in B20 Biodiesel Storage Tanks
D1020	TTGGTAAAGTGC	CCGTAAAACGACGGCCAGCCGTGYCAGCMGCCGCGGTAA	CCGYCAATTYMTTTRAGTTT	SW.4.Fuel.Bottom.12Months	Y	SRR5826606	2015-10-01	SW	SW.4	Fuel	Fuel	Bottom	12	SW.4.393	393	Steel	SW.4.Bottom.Fuel	Linking Fungal and Bacterial Proliferation to Microbiologically Influenced Corrosion in B20 Biodiesel Storage Tanks
East.Bottom.Coupon.A	ATAGGCTGTAGT	CCGTAAAACGACGGCCAGCCGTGYCAGCMGCCGCGGTAA	CCGYCAATTYMTTTRAGTTT	SE.E.UncoatedSteel.Bottom.3Months	Y	SRR5826607	2014-11-18	SE	SE.E	UncoatedSteel	Biofilm	Bottom	3	SE.E.92	92	Steel	SE.E.Bottom.UncoatedSteel	Linking Fungal and Bacterial Proliferation to Microbiologically Influenced Corrosion in B20 Biodiesel Storage Tanks
East.Bottom.Coupon.B	TGTGTAGCCATG	CCGTAAAACGACGGCCAGCCGTGYCAGCMGCCGCGGTAA	CCGYCAATTYMTTTRAGTTT	SE.E.UncoatedSteel.Bottom.3Months	Y	SRR5826607	2014-11-18	SE	SE.E	UncoatedSteel	Biofilm	Bottom	3	SE.E.92	92	Steel	SE.E.Bottom.UncoatedSteel	Linking Fungal and Bacterial Proliferation to Microbiologically Influenced Corrosion in B20 Biodiesel Storage Tanks
East.Bottom.Coupon.C	GTTTCCGTGGTG	CCGTAAAACGACGGCCAGCCGTGYCAGCMGCCGCGGTAA	CCGYCAATTYMTTTRAGTTT	SE.E.UncoatedSteel.Bottom.3Months	Y	SRR5826607	2014-11-18	SE	SE.E	UncoatedSteel	Biofilm	Bottom	3	SE.E.92	92	Steel	SE.E.Bottom.UncoatedSteel	Linking Fungal and Bacterial Proliferation to Microbiologically Influenced Corrosion in B20 Biodiesel Storage Tanks
East.Fluorocarbon.A	TGTTAAGCAGCA	CCGTAAAACGACGGCCAGCCGTGYCAGCMGCCGCGGTAA	CCGYCAATTYMTTTRAGTTT	SE.E.Fluorocarbon.Bottom.3Months	Y	SRR5826607	2014-11-18	SE	SE.E	Fluorocarbon	Biofilm	Bottom	3	SE.E.92	92	Steel	SE.E.Bottom.Fluorocarbon	Linking Fungal and Bacterial Proliferation to Microbiologically Influenced Corrosion in B20 Biodiesel Storage Tanks
East.Fluorocarbon.B	ACGGCGTTATGT	CCGTAAAACGACGGCCAGCCGTGYCAGCMGCCGCGGTAA	CCGYCAATTYMTTTRAGTTT	SE.E.Fluorocarbon.Bottom.3Months	Y	SRR5826607	2014-11-18	SE	SE.E	Fluorocarbon	Biofilm	Bottom	3	SE.E.92	92	Steel	SE.E.Bottom.Fluorocarbon	Linking Fungal and Bacterial Proliferation to Microbiologically Influenced Corrosion in B20 Biodiesel Storage Tanks
East.Fluorocarbon.C	ACTTTGCTTTGC	CCGTAAAACGACGGCCAGCCGTGYCAGCMGCCGCGGTAA	CCGYCAATTYMTTTRAGTTT	SE.E.Fluorocarbon.Bottom.3Months	Y	SRR5826607	2014-11-18	SE	SE.E	Fluorocarbon	Biofilm	Bottom	3	SE.E.92	92	Steel	SE.E.Bottom.Fluorocarbon	Linking Fungal and Bacterial Proliferation to Microbiologically Influenced Corrosion in B20 Biodiesel Storage Tanks
East.Fuel.A	AGGAACCAGACG	CCGTAAAACGACGGCCAGCCGTGYCAGCMGCCGCGGTAA	CCGYCAATTYMTTTRAGTTT	SE.ESS.3.Months	Y	SRR5826607	2014-11-18	SE	SE.E	Fuel	Fuel	Bottom	3	SE.E.92	92	Steel	SE.E.Bottom.Fuel	Linking Fungal and Bacterial Proliferation to Microbiologically Influenced Corrosion in B20 Biodiesel Storage Tanks
East.Fuel.B	TAATGCCCAGGT	CCGTAAAACGACGGCCAGCCGTGYCAGCMGCCGCGGTAA	CCGYCAATTYMTTTRAGTTT	SE.ESS.3.Months	Y	SRR5826607	2014-11-18	SE	SE.E	Fuel	Fuel	Bottom	3	SE.E.92	92	Steel	SE.E.Bottom.Fuel	Linking Fungal and Bacterial Proliferation to Microbiologically Influenced Corrosion in B20 Biodiesel Storage Tanks
East.Fuel.C	TATGAACGTCCG	CCGTAAAACGACGGCCAGCCGTGYCAGCMGCCGCGGTAA	CCGYCAATTYMTTTRAGTTT	SE.ESS.3.Months	Y	SRR5826607	2014-11-18	SE	SE.E	Fuel	Fuel	Bottom	3	SE.E.92	92	Steel	SE.E.Bottom.Fuel	Linking Fungal and Bacterial Proliferation to Microbiologically Influenced Corrosion in B20 Biodiesel Storage Tanks
East.Nitrile.A	CTTCCAACTCAT	CCGTAAAACGACGGCCAGCCGTGYCAGCMGCCGCGGTAA	CCGYCAATTYMTTTRAGTTT	SE.E.Nitrile.Bottom.3Months	Y	SRR5826607	2014-11-18	SE	SE.E	Nitrile	Biofilm	Bottom	3	SE.E.92	92	Steel	SE.E.Bottom.Nitrile	Linking Fungal and Bacterial Proliferation to Microbiologically Influenced Corrosion in B20 Biodiesel Storage Tanks
East.Nitrile.B	GAGATCGCCTAT	CCGTAAAACGACGGCCAGCCGTGYCAGCMGCCGCGGTAA	CCGYCAATTYMTTTRAGTTT	SE.E.Nitrile.Bottom.3Months	Y	SRR5826607	2014-11-18	SE	SE.E	Nitrile	Biofilm	Bottom	3	SE.E.92	92	Steel	SE.E.Bottom.Nitrile	Linking Fungal and Bacterial Proliferation to Microbiologically Influenced Corrosion in B20 Biodiesel Storage Tanks
East.Nitrile.C	TGTACATCGCCG	CCGTAAAACGACGGCCAGCCGTGYCAGCMGCCGCGGTAA	CCGYCAATTYMTTTRAGTTT	SE.E.Nitrile.Bottom.3Months	Y	SRR5826607	2014-11-18	SE	SE.E	Nitrile	Biofilm	Bottom	3	SE.E.92	92	Steel	SE.E.Bottom.Nitrile	Linking Fungal and Bacterial Proliferation to Microbiologically Influenced Corrosion in B20 Biodiesel Storage Tanks
East.Top.Coupon.A	CTGTGTCCATGG	CCGTAAAACGACGGCCAGCCGTGYCAGCMGCCGCGGTAA	CCGYCAATTYMTTTRAGTTT	SE.E.UncoatedSteel.Top.3Months	Y	SRR5826607	2014-11-18	SE	SE.E	UncoatedSteel	Biofilm	Top	3	SE.E.92	92	Steel	SE.E.Top.UncoatedSteel	Linking Fungal and Bacterial Proliferation to Microbiologically Influenced Corrosion in B20 Biodiesel Storage Tanks
East.Top.Coupon.B	CTTCGCGGATGT	CCGTAAAACGACGGCCAGCCGTGYCAGCMGCCGCGGTAA	CCGYCAATTYMTTTRAGTTT	SE.E.UncoatedSteel.Top.3Months	Y	SRR5826607	2014-11-18	SE	SE.E	UncoatedSteel	Biofilm	Top	3	SE.E.92	92	Steel	SE.E.Top.UncoatedSteel	Linking Fungal and Bacterial Proliferation to Microbiologically Influenced Corrosion in B20 Biodiesel Storage Tanks
Neg.C.Feb2016.A	CGATCTTCGAGC	CCGTAAAACGACGGCCAGCCGTGYCAGCMGCCGCGGTAA	CCGYCAATTYMTTTRAGTTT	Neg.C.Feb2016.A	N	SRR5826606	NA	NA	NA	Control	NA	NA	NA	NA	NA	NA	NA	Linking Fungal and Bacterial Proliferation to Microbiologically Influenced Corrosion in B20 Biodiesel Storage Tanks
Negative.Control	TTACCTTACACC	CCGTAAAACGACGGCCAGCCGTGYCAGCMGCCGCGGTAA	CCGYCAATTYMTTTRAGTTT	Negative.Control	N	SRR5826609	NA	NA	NA	Control	NA	NA	NA	NA	NA	NA	NA	Linking Fungal and Bacterial Proliferation to Microbiologically Influenced Corrosion in B20 Biodiesel Storage Tanks
ReagentControl.Jan2016.A	TTGGATTGAACG	CCGTAAAACGACGGCCAGCCGTGYCAGCMGCCGCGGTAA	CCGYCAATTYMTTTRAGTTT	ReagentControl.Jan2016.A	N	SRR5826609	NA	NA	NA	Control	NA	NA	NA	NA	NA	NA	NA	Linking Fungal and Bacterial Proliferation to Microbiologically Influenced Corrosion in B20 Biodiesel Storage Tanks
ReagentControl.Jan2016.B	GATATACCAGTG	CCGTAAAACGACGGCCAGCCGTGYCAGCMGCCGCGGTAA	CCGYCAATTYMTTTRAGTTT	ReagentControl.Jan2016.B	N	SRR5826609	NA	NA	NA	Control	NA	NA	NA	NA	NA	NA	NA	Linking Fungal and Bacterial Proliferation to Microbiologically Influenced Corrosion in B20 Biodiesel Storage Tanks
ReagentControl.Jan2016.C	AACAAACTGCCA	CCGTAAAACGACGGCCAGCCGTGYCAGCMGCCGCGGTAA	CCGYCAATTYMTTTRAGTTT	ReagentControl.Jan2016.C	N	SRR5826609	NA	NA	NA	Control	NA	NA	NA	NA	NA	NA	NA	Linking Fungal and Bacterial Proliferation to Microbiologically Influenced Corrosion in B20 Biodiesel Storage Tanks
Neg.C.Feb2016.D	CACTAACAAACG	CCGTAAAACGACGGCCAGCCGTGYCAGCMGCCGCGGTAA	CCGYCAATTYMTTTRAGTTT	Neg.C.Feb2016.D	N	SRR5826609	NA	NA	NA	Control	NA	NA	NA	NA	NA	NA	NA	Linking Fungal and Bacterial Proliferation to Microbiologically Influenced Corrosion in B20 Biodiesel Storage Tanks
Negative.control.3.1	CGATCTTCGAGC	CCGTAAAACGACGGCCAGCCGTGYCAGCMGCCGCGGTAA	CCGYCAATTYMTTTRAGTTT	Negative.control.3.1	N	SRR5826606	NA	NA	NA	Control	NA	NA	NA	NA	NA	NA	NA	Linking Fungal and Bacterial Proliferation to Microbiologically Influenced Corrosion in B20 Biodiesel Storage Tanks
Negative.control.3.2	GAAATGCTACGT	CCGTAAAACGACGGCCAGCCGTGYCAGCMGCCGCGGTAA	CCGYCAATTYMTTTRAGTTT	Negative.control.3.2	N	SRR5826606	NA	NA	NA	Control	NA	NA	NA	NA	NA	NA	NA	Linking Fungal and Bacterial Proliferation to Microbiologically Influenced Corrosion in B20 Biodiesel Storage Tanks
Negative.control.3.3	TTACCTTACACC	CCGTAAAACGACGGCCAGCCGTGYCAGCMGCCGCGGTAA	CCGYCAATTYMTTTRAGTTT	Negative.control.3.3	N	SRR5826606	NA	NA	NA	Control	NA	NA	NA	NA	NA	NA	NA	Linking Fungal and Bacterial Proliferation to Microbiologically Influenced Corrosion in B20 Biodiesel Storage Tanks
Negative.control.3.4	CTATGCCGGCTA	CCGTAAAACGACGGCCAGCCGTGYCAGCMGCCGCGGTAA	CCGYCAATTYMTTTRAGTTT	Negative.control.3.4	N	SRR5826606	NA	NA	NA	Control	NA	NA	NA	NA	NA	NA	NA	Linking Fungal and Bacterial Proliferation to Microbiologically Influenced Corrosion in B20 Biodiesel Storage Tanks
Reagent.control.3.1	TGTGTAGCCATG	CCCGTAAAACGACGGCCAGCCGTGYCAGCMGCCGCGGTAA	CCGYCAATTYMTTTRAGTTT	Reagent.control.3.1	N	SRR5826606	NA	NA	NA	Control	NA	NA	NA	NA	NA	NA	NA	Linking Fungal and Bacterial Proliferation to Microbiologically Influenced Corrosion in B20 Biodiesel Storage Tanks
Reagent.control.3.2	CTAGGATCACTG	CCGTAAAACGACGGCCAGCCGTGYCAGCMGCCGCGGTAA	CCGYCAATTYMTTTRAGTTT	Reagent.control.3.2	N	SRR5826606	NA	NA	NA	Control	NA	NA	NA	NA	NA	NA	NA	Linking Fungal and Bacterial Proliferation to Microbiologically Influenced Corrosion in B20 Biodiesel Storage Tanks
Reagent.control.3.3	GTCACTCCGAAC	CCGTAAAACGACGGCCAGCCGTGYCAGCMGCCGCGGTAA	CCGYCAATTYMTTTRAGTTT	Reagent.control.3.3	N	SRR5826606	NA	NA	NA	Control	NA	NA	NA	NA	NA	NA	NA	Linking Fungal and Bacterial Proliferation to Microbiologically Influenced Corrosion in B20 Biodiesel Storage Tanks
Reagent.control.3.4	CACCGAAATCTG	CCGTAAAACGACGGCCAGCCGTGYCAGCMGCCGCGGTAA	CCGYCAATTYMTTTRAGTTT	Reagent.control.3.4	N	SRR5826606	NA	NA	NA	Control	NA	NA	NA	NA	NA	NA	NA	Linking Fungal and Bacterial Proliferation to Microbiologically Influenced Corrosion in B20 Biodiesel Storage Tanks
NegativeControl.Run2	CACTAACAAACG	CCGTAAAACGACGGCCAGCCGTGYCAGCMGCCGCGGTAA	CCGYCAATTYMTTTRAGTTT	NegativeControl.Run2	N	SRR5826607	NA	NA	NA	Control	NA	NA	NA	NA	NA	NA	NA	Linking Fungal and Bacterial Proliferation to Microbiologically Influenced Corrosion in B20 Biodiesel Storage Tanks
Reagent.control.2.1	GACGCACTAACT	CCGTAAAACGACGGCCAGCCGTGYCAGCMGCCGCGGTAA	CCGYCAATTYMTTTRAGTTT	Reagent.control.2.1	N	SRR5826607	NA	NA	NA	Control	NA	NA	NA	NA	NA	NA	NA	Linking Fungal and Bacterial Proliferation to Microbiologically Influenced Corrosion in B20 Biodiesel Storage Tanks
Reagent.control.2.2	GGCGATTTACGT	CCGTAAAACGACGGCCAGCCGTGYCAGCMGCCGCGGTAA	CCGYCAATTYMTTTRAGTTT	Reagent.control.2.2	N	SRR5826607	NA	NA	NA	Control	NA	NA	NA	NA	NA	NA	NA	Linking Fungal and Bacterial Proliferation to Microbiologically Influenced Corrosion in B20 Biodiesel Storage Tanks
Reagent.control.2.3	TAAGGCATCGCT	CCGTAAAACGACGGCCAGCCGTGYCAGCMGCCGCGGTAA	CCGYCAATTYMTTTRAGTTT	Reagent.control.2.3	N	SRR5826607	NA	NA	NA	Control	NA	NA	NA	NA	NA	NA	NA	Linking Fungal and Bacterial Proliferation to Microbiologically Influenced Corrosion in B20 Biodiesel Storage Tanks
Reagent.control.2.4	CCACATTGGGTC	CCGTAAAACGACGGCCAGCCGTGYCAGCMGCCGCGGTAA	CCGYCAATTYMTTTRAGTTT	Reagent.control.2.4	N	SRR5826607	NA	NA	NA	Control	NA	NA	NA	NA	NA	NA	NA	Linking Fungal and Bacterial Proliferation to Microbiologically Influenced Corrosion in B20 Biodiesel Storage Tanks
Reagent.control.2.5	TCAGTCAGATGA	CCGTAAAACGACGGCCAGCCGTGYCAGCMGCCGCGGTAA	CCGYCAATTYMTTTRAGTTT	Reagent.control.2.5	N	SRR5826607	NA	NA	NA	Control	NA	NA	NA	NA	NA	NA	NA	Linking Fungal and Bacterial Proliferation to Microbiologically Influenced Corrosion in B20 Biodiesel Storage Tanks
Reagent.control.2.6	AAGTCACACACA	CCGTAAAACGACGGCCAGCCGTGYCAGCMGCCGCGGTAA	CCGYCAATTYMTTTRAGTTT	Reagent.control.2.6	N	SRR5826607	NA	NA	NA	Control	NA	NA	NA	NA	NA	NA	NA	Linking Fungal and Bacterial Proliferation to Microbiologically Influenced Corrosion in B20 Biodiesel Storage Tanks
neg.control.Run1.A	CGATCTTCGAGC	CCGTAAAACGACGGCCAGCCGTGYCAGCMGCCGCGGTAA	CCGYCAATTYMTTTRAGTTT	neg.control.Run1.A	N	SRR5826608	NA	NA	NA	Control	NA	NA	NA	NA	NA	NA	NA	Linking Fungal and Bacterial Proliferation to Microbiologically Influenced Corrosion in B20 Biodiesel Storage Tanks
Reagent.control.1.1	TCGTGGATAGCT	CCGTAAAACGACGGCCAGCCGTGYCAGCMGCCGCGGTAA	CCGYCAATTYMTTTRAGTTT	Reagent.control.1.1	N	SRR5826608	NA	NA	NA	Control	NA	NA	NA	NA	NA	NA	NA	Linking Fungal and Bacterial Proliferation to Microbiologically Influenced Corrosion in B20 Biodiesel Storage Tanks
neg.control.1.2	TTACCTTACACC	CCGTAAAACGACGGCCAGCCGTGYCAGCMGCCGCGGTAA	CCGYCAATTYMTTTRAGTTT	neg.control.1.2	N	SRR5826608	NA	NA	NA	Control	NA	NA	NA	NA	NA	NA	NA	Linking Fungal and Bacterial Proliferation to Microbiologically Influenced Corrosion in B20 Biodiesel Storage Tanks
Reagent.control.1.2	CACGTGACATGT	CCGTAAAACGACGGCCAGCCGTGYCAGCMGCCGCGGTAA	CCGYCAATTYMTTTRAGTTT	Reagent.control.1.2	N	SRR5826608	NA	NA	NA	Control	NA	NA	NA	NA	NA	NA	NA	Linking Fungal and Bacterial Proliferation to Microbiologically Influenced Corrosion in B20 Biodiesel Storage Tanks
negcontrol.1.3	CACTAACAAACG	CCGTAAAACGACGGCCAGCCGTGYCAGCMGCCGCGGTAA	CCGYCAATTYMTTTRAGTTT	negcontrol.1.3	N	SRR5826608	NA	NA	NA	Control	NA	NA	NA	NA	NA	NA	NA	Linking Fungal and Bacterial Proliferation to Microbiologically Influenced Corrosion in B20 Biodiesel Storage Tanks
Reagent.control.1.3	GCGATATATCGC	CCGTAAAACGACGGCCAGCCGTGYCAGCMGCCGCGGTAA	CCGYCAATTYMTTTRAGTTT	Reagent.control.1.3	N	SRR5826608	NA	NA	NA	Control	NA	NA	NA	NA	NA	NA	NA	Linking Fungal and Bacterial Proliferation to Microbiologically Influenced Corrosion in B20 Biodiesel Storage Tanks
Reagent.control.1.4	CGAGCAATCCTA	CCGTAAAACGACGGCCAGCCGTGYCAGCMGCCGCGGTAA	CCGYCAATTYMTTTRAGTTT	Reagent.control.1.4	N	SRR5826608	NA	NA	NA	Control	NA	NA	NA	NA	NA	NA	NA	Linking Fungal and Bacterial Proliferation to Microbiologically Influenced Corrosion in B20 Biodiesel Storage Tanks
Negative.Control.1.4	GATCCCACGTAC	CCGTAAAACGACGGCCAGCCGTGYCAGCMGCCGCGGTAA	CCGYCAATTYMTTTRAGTTT	Negative.Control.1.4	N	SRR5826608	NA	NA	NA	Control	NA	NA	NA	NA	NA	NA	NA	Linking Fungal and Bacterial Proliferation to Microbiologically Influenced Corrosion in B20 Biodiesel Storage Tanks
