# Supplementary material for: In situ Linkage of Fungal and Bacterial Proliferation to Microbiologically Influenced Corrosion in B20 Biodiesel Storage Tanks
Source: Front Microbiol. 2020 Feb 25;11:167. doi: 10.3389/fmicb.2020.00167 (PMC7055474; doi:10.3389/fmicb.2020.00167)
Supplement: TABLE S2 — Summary statistics of Bacterial/Archaeal and Eukaryotic small subunit ribosomal RNA gene sequencing libraries (a). Sequence counts and taxonomy strings for both the bacteria/archaea (b) and the eukaryotes (c) are also given. [file Table_2.XLSX]

## Sheet: Table S2a
Sample	# Sequences (Bacteria/Archaea)	Sample	# Sequences (Eukarya)		Average Sequences/Library
3.Bottom.Coupon.A	4950	3.Bottom.Coupon.A	22479		Bacteria/Archaea	6856.99
3.Bottom.Coupon.B	3827	3.Bottom.Coupon.B	5772		Eukarya	3470.06
3.Bottom.Coupon.C	2200	3.Bottom.Coupon.C	5953
3.Filter.A	10141	3.Filter.A	955
3.Filter.B	5489
3.Filter.C	9644	3.Filter.C	1099
3.Fluorocarbon.A	751	3.Fluorocarbon.A	6686
3.Fluorocarbon.B	711	3.Fluorocarbon.B	4491
3.Fluorocarbon.C	754	3.Fluorocarbon.C	6210
3.Nitrile.A	1646
3.Nitrile.B	1263	3.Nitrile.B	4588
3.Nitrile.C	1773	3.Nitrile.C	5930
3.Top.Coupon.A	2353	3.Top.Coupon.A	6437
3.Top.Coupon.B	674	3.Top.Coupon.B	7936
3.Top.Coupon.C	1657	3.Top.Coupon.C	4660
4.Bot.Coupon.A	4857	4.Bot.Coupon.A	1860
4.Bot.Coupon.B	532
4.Bot.Coupon.C	5284	4.Bot.Coupon.C	1171
4.Filter.A	1209	4.Filter.A	4659
4.Filter.B	543	4.Filter.B	4748
		4.Filter.C	5214
4.Fluorocarbon.A	3542	4.Fluorocarbon.A	3019
4.Fluorocarbon.B	5326	4.Fluorocarbon.B	1075
4.Fluorocarbon.C	4024
4.Nitrile.A	1751
4.Nitrile.B	3128	4.Nitrile.B	545
4.Nitrile.C	5795	4.Nitrile.C	1137
4.Top.Coupon.A	5350	4.Top.Coupon.A	647
4.Top.Coupon.B	5726	4.Top.Coupon.B	571
4.Top.Coupon.C	5208	4.Top.Coupon.C	1991
A2003	7715	A2003	1110
		A2004	520
A2005	5106	A2005	1408
A2006	4823	A2006	943
A2007	9042	A2007	547
A2008	1668	A2008	3755
A2009	7686	A2009	8782
A2010	5042	A2010	2583
A2011	65319	A2011	75042
A2012	27414	A2012	44223
A2013	6090	A2013	5194
A2015	4163
A2016	7002
A2017	5255	A2017	1747
A2018	26764	A2018	788
A2019	6680
A2020	6343	A2020	1436
A2021	6022	A2021	2137
A2022	2018	A2022	3526
A2023	2257	A2023	4333
A2024	24009	A2024	12936
A2025	5068	A2025	3600
A2039	7160	A2039	1174
A2040	8877	A2040	1967
A2041	17665	A2041	3317
A2042	29636	A2042	8691
A2043	20022	A2043	6791
A2044	16955	A2044	6804
A2045	4646	A2045	2050
A2046	3786	A2046	2210
A2047	3308	A2047	1357
A2048	33216	A2048	7110
A2049	22964	A2049	2403
A2050	35900	A2050	5380
A2060	2239
A2062	2709
A2063	2762
A2064	2936	A2064	614
A2065	694	A2065	1985
A2066	11202	A2066	1328
A2067	8753	A2067	1062
A2068	4039	A2068	2187
A2069	4465	A2069	14452
A2070	7322	A2070	49708
A2071	31679	A2071	5064
A2081	23695	A2081	3314
A2082	25465	A2082	5217
A2083	1405
A2084	3767	A2084	682
A2085	3910	A2085	1599
A2086	24852	A2086	4429
A2089	6413	A2089	1842
A2090	10581	A2090	3034
A2091	867	A2091	2983
A2092	10697	A2092	1372
A2096	21514	A2096	2904
A2097	39281	A2097	4353
A2098	12361	A2098	1943
A2102	21061	A2102	1530
A2103	26751	A2103	2867
A2104	43593	A2104	5568
A2108	34405	A2108	641
A2109	13645
A2110	37329	A2110	863
A2123	9667	A2123	3018
A2124	17527	A2124	2590
A2125	9928	A2125	2201
A2126	12487	A2126	4898
A2127	19861	A2127	6581
A2128	15930	A2128	5165
A2129	17161	A2129	4847
A2130	17301	A2130	5632
A2131	20179	A2131	4436
A2132	17397	A2132	6989
A2133	4171	A2133	1577
A2134	14846	A2134	7567
A2135	2779	A2135	1684
A2136	2955	A2136	2536
A2137	4536	A2137	2140
A2138	8860	A2138	1786
A2139	5494	A2139	1655
A2140	7446	A2140	1891
A2300	2778	A2300	1641
A2301	2192	A2301	585
A2302	3195	A2302	1617
A2303		A2303	2499
A2304		A2304	3227
A2305		A2305	655
A2306	4282	A2306	646
A2307	3989	A2307	1075
A2308	4734	A2308	769
A2309		A2309	4596
A2310	784	A2310	4009
A2311		A2311	4118
A2312		A2312	3981
A2313	708	A2313	3788
A2314		A2314	4385
A2315	993	A2315	3643
A2316	595	A2316	4733
A2317	680	A2317	3461
A2336	3134	A2336	2128
A2337		A2337	3723
A2338		A2338	1817
A2339	8112
A2340	8046	A2340	501
A2341	7599	A2341	597
		A2342	3700
		A2343	3630
A2344	2032	A2344	3745
A2345	6054	A2345	821
A2346	6543	A2346	660
A2347	7429	A2347	797
A2348	5818	A2348	781
A2349	7309	A2349	677
A2350	2413
A2351	7124	A2351	1014
A2352	6677	A2352	1520
A2353	5236	A2353	1065
A2361	2525	A2361	713
A2362	7749	A2362	621
		A2363	4701
		A2364	575
A2365	695	A2365	3751
A2366	2664	A2366	3701
A2367	1420	A2367	1576
A2368	6054	A2368	929
A2369	1227	A2369	4137
		A2370	3900
		A2371	4080
A2372	2851	A2372	3403
A2373	2629	A2373	2812
A2374	4059	A2374	3578
A2375	986	A2375	4410
A2376	3220	A2376	3386
A2377	2962	A2377	3730
A5116	1335	A5116	991
A5117	6505	A5117	1892
A5118	4627	A5118	1714
A5119	5568	A5119	2019
A5120	2648	A5120	2457
A5121	7406	A5121	18218
A5122	8563	A5122	5872
		A5156	4470
		A5157	4723
		A5158	4257
A5159	7709	A5159	1116
A5160	7805	A5160	3472
A5161	6922	A5161	1919
A5162	3646	A5162	992
A5163	1530	A5163	2288
A5164	2322	A5164	955
A5165	2746	A5165	692
A5166	11154	A5166	1663
A5167	8010	A5167	1680
A5187	3197	A5187	2603
A5188	1832	A5188	3732
A5189	3136	A5189	4121
A5190	2447	A5190	2850
A5191	764	A5191	7976
A5192	4049	A5192	3510
A5194	1348	A5194	3879
A5195	1480	A5195	2454
		A5196	4174
A5197	1064	A5197	3801
A5198	2110	A5198	6064
A5199	3553	A5199	2943
A5203	6395
A5204	3633	A5204	919
A5205	3607
A5206	2880	A5206	2927
A5207	572	A5207	1160
A5208	4257	A5208	686
A5209	3050
A5210	4269	A5210	788
A5211	6423	A5211	658
A5213	5274	A5213	1290
A5214	2524
A5221	4193	A5221	4133
A5222	4931	A5222	4939
A5223	3990	A5223	5911
		A5230	1891
A5231	885	A5231	2253
A5232	1364	A5232	3294
A5233	4725
A5234	4842	A5234	708
A5235	4691
A5236	7607	A5236	1894
A5237	12801	A5237	1264
A5238	8054	A5238	1805
A5239	1015	A5239	4836
A5240	676	A5240	3408
		A5241	4500
A5242	5145	A5242	653
A5244	9511	A5244	1008
A5245	4699
A5246	5410
A5247	4786	A5247	817
A5248	3271	A5248	1782
A5249	3911	A5249	719
A5250	4506	A5250	1739
A5299	7598
A5300	8313
A5301	10118
A5302	6880
A5303A	1503
A5304	703
A5305	4399
A5306	5246
A5306.H	1280	A5306.H	1600
A5307	5381
A5307.H	1592	A5307.H	3548
A5308	5314
A5308.H	2621	A5308.H	2469
		A5309.H	4262
		A5310.H	3219
		A5311	3633
		A5312	2913
A5309	6944
A5310	7872
A5312	1864
A5313	3334	A5313	1526
A5314.H	2446	A5314.H	2345
A5315.H	2123	A5315.H	3993
A5316.H	1047	A5316.H	3258
		A5317.H	1803
A5321.H	883
A5322.H	5170
A5323	6644
A5323.H	4049	A5323.H	806
A5324	11667	A5324	191
A5324.H	5056	A5324.H	1156
A5325	7678
A5325.H	2933	A5325.H	2168
A5326	6141	A5326	515
A5326.H	1198	A5326.H	2680
A5327	3777
A5327.H	3799	A5327.H	1921
A5328	6342	A5328	688
A5328.H	4494	A5328.H	1109
A5329	5185
A5329.H	3675	A5329.H	962
A5330	6415	A5330	578
A5330.H	4127	A5330.H	1009
A5331	1595
A5331.H	2648	A5331.H	780
A5332	5609	A5332	1983
A5332.H	7413	A5332.H	627
A5333	4586	A5333	1584
A5334	6326	A5334	555
A5335	6948	A5335	808
A5336	4702	A5336	452
A5337	15201	A5337	1842
A5338	9558	A5338	2538
A5339	11264	A5339	1008
A5340	9666	A5340	2211
A5341	19093	A5341	1593
A5342	7777	A5342	1001
A5343	11617	A5343	867
A5349	11643	A5349	4627
A5350	2298	A5350	2652
A5351	3689	A5351	2627
A5351.H	1034	A5351.H	3628
A5352.H	1240	A5352.H	3521
A5353.H	1312	A5353.H	4415
A5355	806
A5356	7432
A5357	7621
A5359	7480
A5360	5801
A5361	6713
A5362	6325
A5363	8849
A5364	7878
A5365	6722
A5366	8073
A5367	8163
A5368	8583
A5369	571	A5369	3418
A5370	8086
A5371	8539
A5372	7704
A5379	5698	A5379	2077
A5380	2685	A5380	520
A5381	5301	A5381	1872
A5397	3969
A5398	586
A5399	4695
A5400	656
A5401	1049
A5402	697
D1000	10411
D1001	9016
D1002	10513
D1009	5308	D1009	1745
D1010	5403	D1010	2423
D1011	4197	D1011	1743
D1018	4184	D1018	1416
D1019	6959	D1019	2422
D1020	3710	D1020	1108
East.Bottom.Coupon.A	3044	East.Bottom.Coupon.A	1886
East.Bottom.Coupon.B	1950	East.Bottom.Coupon.B	3915
East.Bottom.Coupon.C	3209	East.Bottom.Coupon.C	1557
East.Fluorocarbon.A	2382
East.Fluorocarbon.B	3645	East.Fluorocarbon.B	654
East.Fluorocarbon.C	4617	East.Fluorocarbon.C	866
East.Fuel.A	3336	East.Fuel.A	3380
East.Fuel.B	1892	East.Fuel.B	3485
East.Fuel.C	1860	East.Fuel.C	3186
East.Nitrile.A	5576	East.Nitrile.A	596
East.Nitrile.B	4481	East.Nitrile.B	913
East.Nitrile.C	5463	East.Nitrile.C	507
East.Top.Coupon.A	1726	East.Top.Coupon.A	3794
East.Top.Coupon.B	1841	East.Top.Coupon.B	5126

## Sheet: Table S2b
# Constructed from biom file
#OTU ID	A2104	A5332	A2086	A2103	A5340	A5249	A5244	A2134	A2070	A2109	A5301	A2128	A2081	A5323	A5325	A2110	A2096	A2139	A2042	A5161	A5232	A2097	A5337	A2049	A5300	A2039	A5366	A2137	A5367	A2063	A2048	A2068	A2041	A2102	A5205	A2098	A2082	A5330	A5237	A2090	A2050	A2131	A2130	A2067	A5364	A5333	A5365	A2071	A5361
OTU_12	1048	2	17	529	4	1	3	79	25	65	4	196	16	3	3	226	191	19	38	2	2	355	0	1111	4	49	3	0	2	0	4699	202	30	483	1	103	15	2	5	14	8097	8	5	3098	0	1	1	3253	3
OTU_11	36	4290	12	15	7599	93	3333	16	29	7	18	17	19	14	25	21	12	5	30	510	2	26	6170	7	12	6	9	4	8	3	20	2	9	21	3	13	19	4030	8681	10	24	12	12	4	10	2196	11	14	6
OTU_1	1115	54	24119	686	32	6	20	6649	3073	201	7	11616	23309	12	29	396	154	9	705	12	5	234	25	209	4	238	10	405	5	52	592	1880	421	524	6	79	25006	44	22	10231	275	945	982	746	8	33	13	2628	5
OTU_22	1907	2	0	1084	2	0	3	2	10	738	0	6	1	7	6	1882	2174	271	7	0	0	4195	1	253	1	1	3	2	1	0	389	9	1	924	0	1295	2	0	2	3	633	4	1	105	2	0	0	840	2
OTU_39	116	1	0	83	3	1	2	2	5	763	3	5	0	8	12	2126	85	449	4	1	2	160	2	272	0	0	1	1	0	1	264	1	1	83	0	57	3	0	0	2	497	3	3	30	0	0	0	22	0
OTU_61	3	0	1	0	0	129	0	1	1	0	7	1	2	0	0	1	0	0	0	0	24	0	1	0	20	0	0	1	0	0	0	0	1	1	0	0	4	0	0	0	1	0	0	0	0	0	0	0	0
OTU_52	0	1	0	1	33	23	22	0	1	0	0	0	0	804	877	0	0	0	1	2	0	3	26	0	0	0	0	0	0	0	3	0	0	1	1	0	0	6	29	0	0	7	1	0	2	7	0	1	0
OTU_3	784	6	374	435	14	2	33	696	72	1330	5	2153	41	5	6	3139	1343	191	6010	13	3	2488	26	947	7	3611	0	34	2	14	4619	13	1395	427	6	823	23	6	21	88	1440	591	206	39	4	5	9	81	3
OTU_68	2	0	1	1	1	0	0	1	5	1	102	0	0	0	0	1	1	0	1	0	0	0	0	2	99	0	93	0	131	0	2	0	0	0	0	0	0	2	0	0	0	0	4	0	85	0	90	3	64
OTU_4	19886	4	22	13266	6	2	28	25	325	4559	6	840	12	452	269	12905	3005	1263	697	8	1	5260	8	3253	3	69	8	17	7	241	2856	398	74	9296	5	1917	27	4	26	16	5487	40	44	1947	6	7	3	11232	4
OTU_43	0	3	0	2	28	0	6	0	7	0	2	0	2	853	848	0	1	0	1	1	0	1	251	0	0	9	0	0	0	0	1	0	0	2	1	0	1	42	4	0	0	1	1	0	2	11	0	1	0
OTU_436	0	0	0	1	0	2	0	51	0	0	0	16	0	0	0	0	0	0	0	0	0	0	0	0	0	0	0	0	0	0	0	0	0	0	0	0	0	0	0	0	0	0	0	0	0	0	0	0	0
OTU_121	0	1	0	0	0	0	0	0	1	0	0	0	0	115	151	0	0	0	3	0	0	0	0	0	0	0	0	0	0	0	0	0	0	0	0	0	0	0	2	0	0	1	0	0	0	0	0	0	0
OTU_31	1491	1	0	945	0	0	1	4	19	728	2	2	0	2	0	2082	1724	0	10	0	0	2928	2	7	0	0	0	0	0	0	27	0	0	872	1	963	2	0	0	1	23	0	1	10	0	0	0	8	0
OTU_2	730	7	96	374	18	5	15	63	1783	526	20	110	121	9	17	1091	26	2244	21009	12	4	41	27	11937	12	2408	18	3837	14	20	14305	646	15438	304	9	16	198	5	21	39	12814	17682	15236	2068	11	4	13	4159	7
OTU_30	1877	0	17	1156	1	0	0	8	111	222	1	16	17	1	1	618	1267	11	9	1	0	2354	0	80	1	0	2	16	2	0	28	411	1	725	0	669	11	0	1	25	74	14	71	411	3	0	0	796	0
OTU_40	4	1	5	0	3	40	5	41	16	0	439	19	1	3	1	2	1	1	1	0	1	0	0	3	409	2	384	1	407	21	6	0	1	2	1	1	3	16	0	2	3	20	12	5	370	3	358	3	292
OTU_76	1	279	4	1	1163	49	873	0	8	1	9	9	2	6	5	5	71	1	3	2100	1	117	748	2	3	2	2	0	0	3	9	0	0	2	0	48	4	423	405	1	3	1	0	1	2	192	0	1	1
OTU_257	0	2	0	1	0	0	1	0	0	0	1	0	0	0	0	0	0	0	0	0	16	0	1	1	0	1	0	0	0	0	0	0	0	0	0	0	0	6	0	0	0	0	0	0	0	0	0	2	0
OTU_36	13	7	5	6	16	94	16	9	51	6	2570	5	11	3	1	7	6	5	13	3	1	11	5	7	2182	1	2232	5	2115	151	14	2	5	4	0	2	4	96	3	2	13	22	27	1	1995	12	1854	14	1684
OTU_14	553	132	13	220	106	32	2014	12	14	10	2	37	2	13	23	37	90	5	407	771	0	220	1091	45	2	58	0	1	0	0	130	1	75	230	0	52	5	404	2609	7	58	1	5	0	1	147	0	164	16
OTU_26	1	0	9	1	1	54	6	66	235	1	71	24	1	0	0	4	3	1	6	1	85	2	3	4	46	0	57	6	65	558	7	0	0	2	65	0	3	1	2	5	4	76	38	0	66	2	53	23	38
OTU_87	1	0	2	0	0	17	0	0	3	1	175	1	0	0	0	0	0	0	1	0	0	2	1	3	115	0	107	5	135	1	1	0	0	0	0	0	1	8	0	0	1	1	8	0	123	1	137	1	96
OTU_53	927	0	14	484	1	1	1	23	65	191	0	75	3	1	2	562	949	132	123	0	0	1729	2	1445	1	11	1	4	0	0	2198	4	23	437	0	692	10	0	0	46	1791	1	43	2	0	0	0	26	0
OTU_147	8	100	5	1	20	6	124	30	6	5	8	16	0	95	132	9	7	2	142	113	4	2	440	11	3	12	0	0	0	0	157	56	23	1	1	4	0	27	29	1	11	1	16	0	5	116	5	1	0
OTU_489	0	0	0	0	0	0	0	39	0	0	0	0	0	0	0	0	1	0	0	0	0	0	0	0	0	0	0	0	0	0	0	0	0	1	96	0	0	0	0	0	0	0	0	0	0	0	0	0	0
OTU_7	3159	1	5	1707	2	0	1	16	25	639	4	58	4	52	28	1793	3884	398	54	4	2	6212	5	2087	5	497	4	7	3	2	360	341	65	1401	0	2020	9	1	5	2	3731	5	5	166	2	0	1	8036	9
OTU_34	824	2	3	464	3	0	0	0	13	516	0	0	2	4	11	1212	1499	1	12	1	0	3063	0	11	0	0	1	0	0	0	47	0	0	506	0	763	2	0	2	1	13	2	7	12	0	1	0	6	0
OTU_57	5	4	5	2	0	30	4	13	20	5	362	6	2	0	2	15	2	0	0	0	19	7	0	1	329	0	373	1	344	57	5	0	0	0	0	1	2	11	3	1	3	13	14	0	300	2	258	3	257
OTU_460	0	0	0	0	0	0	0	0	1	0	0	1	11	0	0	0	1	1	0	0	0	0	0	0	0	0	8	0	4	0	0	0	0	0	0	0	1	0	0	0	0	0	0	0	24	0	12	1	13
OTU_170	0	0	0	0	0	0	0	1849	1	0	0	0	0	0	0	1	0	0	0	0	0	0	0	1	0	1	0	0	0	0	0	0	0	0	0	0	1	0	0	0	0	0	1	0	0	0	0	0	0
OTU_89	10	0	4	6	0	41	1	30	88	0	33	6	0	0	1	0	7	2	2	0	10	12	0	0	25	0	23	0	36	85	0	0	0	4	1	7	2	3	0	1	1	5	11	0	41	1	29	8	7
OTU_9	3	4	3	3	4	291	76	6	15	2	784	50	9	1	3	5	2	3	11	0	33	7	2	5	564	0	431	20	480	1	4	0	1	5	491	0	3	13	6	10	1	57	86	3	415	5	499	4	431
OTU_112	0	1	1	0	0	3	2	13	6	0	103	0	1	0	0	0	2	0	0	0	0	0	0	0	131	0	164	0	197	0	1	0	4	1	0	1	0	6	0	0	0	3	0	0	134	1	107	0	80
OTU_123	1	1	0	0	0	0	0	1	1	1	0	0	0	0	0	0	0	0	2	0	0	0	0	0	0	0	0	10	0	0	2	0	0	0	0	0	0	0	0	0	0	0	1	0	0	0	0	0	0
OTU_332	0	0	0	0	0	0	0	0	0	0	20	0	0	0	0	0	0	0	0	0	0	0	0	0	1	0	4	0	2	0	0	0	0	0	0	0	0	0	0	0	0	0	0	0	2	0	1	0	4
OTU_8	8	382	8	11	137	8	665	11	15	4	5	5	14	1139	1389	3	7	1	9	23	2	6	494	14	0	12	2	1	3	2	6	1	5	5	1	1	10	297	402	8	5	3	4	8	1	1580	5	9	27
OTU_181	2	0	0	1	0	3	1	23	12	0	2	1	0	0	0	3	13	1	5	0	0	14	258	0	2	8	0	0	0	15	8	1	0	4	0	5	0	0	1	0	0	1	1	0	2	0	2	17	13
OTU_455	0	0	0	0	0	6	1	0	2	0	0	0	0	0	0	0	0	0	0	0	0	0	0	0	0	0	0	0	0	0	0	0	0	0	0	0	0	0	0	0	0	6	2	0	0	0	0	0	0
OTU_178	0	0	0	0	0	0	0	296	0	0	0	0	0	0	0	0	0	0	0	0	0	2	0	0	1	0	0	0	0	0	1	0	0	1	0	0	0	0	0	0	0	0	0	1	1	0	0	0	0
OTU_381	1	0	2	1	1	24	0	4	43	0	154	3	1	0	0	3	0	0	1	0	0	0	2	0	121	0	155	0	93	43	4	0	3	0	1	0	0	2	2	0	1	18	5	0	84	0	81	2	79
OTU_85	0	0	3	0	0	2	2	10	48	0	85	12	0	0	1	2	0	0	4	0	0	1	1	2	71	0	73	0	65	51	2	0	0	1	1	0	2	4	1	1	6	22	11	0	107	0	75	4	50
OTU_56	285	0	1	118	0	0	0	0	1	0	0	0	0	0	0	0	1300	1	0	0	0	2534	0	0	0	0	0	1	0	0	1	0	0	140	0	690	0	0	0	0	2	2	0	1	0	0	0	1	1
OTU_122	0	0	1	0	0	74	5	22	2	0	28	1	0	0	0	2	0	0	6	0	0	0	0	0	36	5	43	0	28	2	2	0	0	0	53	0	0	1	1	0	1	5	12	0	22	0	22	0	13
OTU_47	6	0	1	3	2	0	24	3	2	47	0	51	3	115	135	167	46	262	5	3	37	100	0	115	0	0	1	0	0	0	1100	0	0	1	0	41	2	1	14	5	149	0	1	1	1	1	0	1	0
OTU_55	0	0	0	0	0	133	0	0	1	0	1	0	1	0	0	0	0	0	1	0	4	0	0	1	55	0	0	0	0	0	1	0	0	0	0	0	1	0	0	0	1	0	0	1	0	1	0	0	0
OTU_46	1	0	1	0	0	55	20	6	4	0	0	7	1	0	0	0	0	0	2	0	0	0	0	0	3	0	0	3	0	0	0	0	0	0	279	1	0	0	1	1	0	20	10	0	7	0	0	2	0
OTU_88	1	0	0	2	0	9	0	29	2	0	135	0	0	0	0	1	0	0	0	0	0	0	0	0	98	0	79	0	97	0	0	1	0	1	0	0	1	0	0	0	2	6	0	0	97	1	70	0	103
OTU_54	379	0	0	268	1	0	0	0	2	1347	0	6	2	2	5	4470	2	59	8	2	0	2	0	169	1	1	1	1	0	0	234	0	2	211	0	1	1	0	1	1	178	5	1	7	1	0	2	71	0
OTU_13	0	0	5	3	2	106	12	4	74	1	194	5	3	0	0	2	0	3	2	0	10	0	1	2	153	0	136	1	123	76	6	0	1	0	0	2	2	5	0	2	2	18	7	0	152	1	65	4	114
OTU_578	0	0	0	0	0	0	0	0	0	0	0	0	0	0	0	0	0	0	0	0	0	0	0	0	0	0	0	0	0	0	0	0	0	0	0	0	0	0	0	0	0	0	0	0	0	0	0	0	0
OTU_42	4	0	5	0	0	0	37	0	7	1	2	4	0	1291	1954	3	2	1	3	3	0	3	3	3	0	0	0	0	1	0	2	0	4	0	1	0	3	0	13	2	2	1	2	4	2	3	2	1	1
OTU_135	0	0	1	2	1	52	1	39	10	0	125	7	0	0	0	1	1	0	0	0	0	0	1	0	74	0	89	0	97	10	0	0	0	0	40	1	0	2	0	2	0	0	4	0	79	1	44	1	54
OTU_37	3	0	2	1	1	9	1	0	0	0	1	1	0	0	0	0	1	1	1	0	19	0	0	0	10	0	0	0	0	0	1	0	1	0	0	1	3	0	1	0	0	0	0	0	0	0	0	0	0
OTU_60	3	38	0	1	1	0	194	0	1	0	0	0	0	1	2	2	1	0	0	645	0	2	281	0	0	0	0	0	5	0	0	0	0	0	0	1	0	113	51	0	0	0	1	0	1	9	0	0	0
OTU_21	3	52	4	3	11	1	214	11	9	2	5	3	1	31	55	2	3	0	8	71	4	7	3313	3	13	1	10	3	7	0	5	1	6	5	1	1	2	266	36	2	1	1	0	1	10	66	5	2	18
OTU_48	1	0	1	2	0	0	1	5	4	0	315	0	1	0	0	1	0	0	2	0	0	1	0	1	207	0	229	5	230	5	4	0	0	0	0	1	3	11	0	0	2	6	7	0	232	2	101	2	170
OTU_32	1	1	0	3	4	0	0	0	4	0	378	0	1	0	1	2	0	0	0	0	0	0	0	0	277	0	321	0	201	1	2	0	2	2	0	0	1	11	0	1	1	2	0	0	306	3	337	1	259
OTU_33	1	0	0	3	3	69	1	0	37	0	248	0	1	0	1	1	0	0	0	0	0	1	0	1	170	0	190	0	128	76	1	0	1	0	1	1	2	2	0	1	1	9	6	0	189	0	173	2	123
OTU_45	2	0	3	0	0	0	3	2	35	1	1	9	8	0	0	1	0	1	2	2	2	5	2	1	0	0	2	0	0	8	1	1	2	0	0	1	3	1	2	4	3	1	2	1	3	1	3	1	0
OTU_16	8	3	8	4	2	49	923	2	43	0	17	10	0	1	1	2	24	2	0	891	0	23	214	2	6	0	12	2	10	81	5	6	2	6	1	8	3	81	70	1	1	14	7	0	10	2	0	6	90
OTU_75	0	0	0	1	1	6	0	0	2	0	2	1	2	0	0	1	1	0	1	0	0	0	0	0	3	0	0	0	0	0	0	0	0	1	0	0	0	0	3	0	0	0	0	0	1	0	0	1	0
OTU_95	0	0	1	1	0	29	0	0	1	0	0	0	0	0	0	0	0	0	0	1	1	0	0	1	0	0	0	0	0	0	0	0	0	1	0	2	0	0	0	0	1	0	1	0	0	0	0	0	0
OTU_15	46	2	1	30	1	17	7	77	5	11	163	13	0	1	0	32	34	2	2	2	12	57	4	2	117	7	119	2	138	2	3	0	1	17	11	17	2	5	0	1	1	3	6	0	105	1	69	3	53
OTU_38	1	1	2	0	4	0	27	0	0	0	0	0	0	301	386	0	0	0	0	0	2	1	1	0	0	0	0	0	0	0	0	0	0	1	0	0	0	1	14	1	0	4	0	0	0	0	0	0	2
OTU_176	475	0	0	279	0	0	0	0	5	1	0	1	0	0	0	1	0	0	0	0	0	0	0	0	0	0	0	0	0	0	0	0	0	252	0	0	0	0	0	0	0	0	0	0	0	0	0	2	0
OTU_270	0	0	0	0	0	0	0	0	0	0	0	0	1	0	0	0	0	0	0	0	0	0	0	0	0	0	1	0	0	0	0	0	0	0	46	0	0	0	0	0	0	0	0	0	0	0	0	0	0
OTU_141	0	0	0	0	0	44	3	0	1	0	0	6	0	0	0	0	0	0	0	0	0	0	0	0	0	0	0	1	0	0	0	0	0	0	20	0	1	0	0	1	1	2	1	0	0	0	0	0	0
OTU_154	186	0	0	86	0	0	0	1	0	44	0	2	0	0	0	117	271	0	0	0	0	461	0	0	0	0	0	0	0	0	0	0	0	94	0	132	2	0	0	1	0	0	6	0	1	0	0	0	0
OTU_238	0	0	0	0	0	0	0	0	0	0	0	0	0	0	0	0	0	0	0	0	0	0	0	0	0	0	0	0	0	0	0	0	0	0	7	0	0	0	0	0	0	0	0	0	0	0	0	0	0
OTU_367	0	0	0	0	0	0	0	0	0	0	0	0	0	0	0	0	0	0	0	0	0	0	0	0	0	0	0	0	0	0	0	0	0	0	0	0	0	0	0	0	0	0	0	0	0	0	0	0	0
OTU_209	0	0	0	0	0	1	0	6	1	0	42	3	0	0	0	0	0	0	0	0	0	0	0	0	13	0	24	0	17	7	0	0	0	0	0	0	0	1	0	0	0	5	0	0	32	1	23	0	11
OTU_317	0	0	0	0	0	14	0	7	0	0	0	18	0	0	0	0	0	0	0	0	0	0	0	0	0	0	0	0	2	0	0	0	0	0	0	0	0	0	0	0	0	0	0	0	0	0	0	0	0
OTU_216	11	0	0	3	0	0	0	0	2	0	0	0	0	0	0	0	0	0	0	0	0	1	0	0	0	0	0	0	3	8	1	0	15	2	0	0	0	0	0	0	1	0	1	0	0	0	0	1	0
OTU_139	0	0	0	0	0	0	0	0	0	0	0	0	0	14	5	0	0	0	0	0	0	0	5	0	0	0	0	0	0	0	0	0	0	0	0	0	0	0	0	0	1	0	0	0	0	0	0	0	55
OTU_164	404	0	0	268	0	0	0	0	8	0	0	0	0	0	0	1	0	0	0	0	0	0	0	0	0	0	0	0	0	0	0	0	0	185	0	0	0	0	0	0	0	0	1	0	1	0	0	0	0
OTU_107	196	0	1	130	0	0	0	0	0	2	0	1	0	0	1	5	400	0	0	0	0	739	1	1	0	0	0	0	0	0	0	0	0	133	100	220	0	0	0	0	0	0	0	0	0	0	0	0	0
OTU_24	49	3	0	17	6	0	14	0	2	48	0	18	1	72	57	115	20	88	6	47	0	44	47	17	0	0	0	0	0	0	7	0	0	25	0	11	1	15	10	0	57	1	0	0	0	5	0	2	0
OTU_250	8	0	0	3	0	0	0	1	0	59	0	0	0	0	0	160	1	0	4	0	0	5	0	19	0	0	0	0	0	0	12	0	0	0	0	3	0	0	0	0	10	0	0	0	0	0	0	0	0
OTU_17	4	2	2	1	3	37	4	0	34	0	689	3	0	1	0	4	0	1	3	0	0	5	1	1	566	0	514	6	448	13	3	1	0	4	20	0	0	15	2	4	1	14	1	1	516	3	381	4	418
OTU_58	969	0	3	576	0	0	0	2	5	0	0	0	0	0	0	0	546	0	1	0	0	1099	1	0	1	0	0	0	0	0	0	0	0	521	0	327	0	0	0	1	1	0	0	1	1	0	0	2	0
OTU_79	1	1	2	1	2	39	2	24	8	0	147	1	0	0	0	3	1	1	1	1	1	0	0	4	134	0	117	1	146	5	0	0	1	0	0	0	3	4	2	1	1	8	4	0	126	1	57	1	92
OTU_140	0	0	0	0	0	0	2	0	0	0	0	0	0	66	68	0	0	0	0	0	0	0	0	0	0	0	0	0	0	0	0	0	0	0	0	0	0	0	0	0	0	0	0	0	0	0	0	0	0
OTU_236	0	0	0	0	0	0	0	0	3	0	0	0	0	0	0	0	1	0	0	0	0	0	0	0	0	0	0	0	0	0	0	0	0	0	71	0	0	0	0	0	0	0	0	0	0	0	0	0	0
OTU_101	1	2	2	0	2	0	2	9	4	0	312	0	1	1	0	1	0	0	2	1	1	1	0	0	228	0	220	0	241	1	1	0	1	0	1	0	2	10	0	0	0	6	3	0	225	3	151	0	151
OTU_359	0	0	0	0	0	0	0	0	0	0	0	0	0	0	0	0	0	0	0	0	0	0	0	0	0	0	0	0	0	0	0	0	0	0	107	0	0	0	0	0	0	4	0	0	0	0	0	0	0
OTU_596	0	0	0	0	0	0	0	0	0	0	0	0	0	0	0	0	0	1	0	0	0	0	0	0	0	0	0	0	0	0	0	0	0	0	0	0	0	0	0	0	0	0	0	0	0	0	0	0	0
OTU_97	0	0	0	0	1	0	18	0	0	0	0	0	0	195	168	1	0	0	0	0	0	0	0	0	0	0	0	0	0	0	0	0	0	1	0	0	0	0	5	0	0	0	0	0	0	0	2	0	0
OTU_77	0	2	0	1	2	0	0	0	1	0	125	0	1	0	1	0	1	0	1	0	0	0	0	0	87	0	97	0	91	0	0	0	0	0	0	0	0	4	1	0	0	0	0	0	28	1	52	0	90
OTU_518	1	0	0	0	0	14	0	0	0	0	0	0	0	0	0	0	0	0	0	0	0	0	0	0	0	0	0	2	0	3	0	0	0	0	43	0	0	0	0	0	0	0	0	0	0	0	0	0	0
OTU_334	0	0	0	0	0	0	0	8	0	0	0	0	0	0	0	1	0	0	0	0	0	0	0	0	0	0	0	0	0	0	1	0	0	0	0	0	0	0	0	0	0	0	0	0	0	0	0	1	0
OTU_114	0	1	0	0	0	0	0	0	1	0	0	0	0	0	0	0	0	0	0	0	0	0	0	0	0	0	0	3	0	23	0	0	0	0	0	0	0	0	0	0	0	4	2	0	0	0	0	0	1
OTU_71	0	1	0	0	4	0	0	0	1	0	0	0	0	11	29	1	1	0	0	8	0	0	30	0	0	0	0	0	0	0	0	0	0	0	0	0	0	0	2	0	0	0	0	0	0	13	0	0	0
OTU_131	1	0	0	0	1	0	1	1	4	0	98	0	0	0	0	0	0	0	0	0	0	0	0	0	64	0	42	0	53	0	1	0	0	1	42	0	0	2	0	0	1	0	4	0	40	1	24	1	40
OTU_110	1	0	0	0	1	0	0	9	3	0	21	0	0	0	1	0	0	0	1	0	0	0	0	0	33	0	57	0	29	0	5	0	0	1	0	0	0	2	0	0	0	0	0	0	7	0	22	0	19
OTU_277	0	0	0	0	0	75	7	61	8	0	7	13	0	0	0	0	0	0	1	0	0	0	0	1	26	1	17	0	3	21	0	0	0	0	37	0	0	0	1	0	1	2	8	0	9	0	2	1	11
OTU_117	2	0	1	0	0	62	1	0	97	0	1	0	5	0	0	3	0	0	1	1	0	0	0	2	1	0	13	0	0	322	2	0	0	0	60	2	4	0	0	3	2	62	5	0	7	0	0	8	3
OTU_233	0	0	0	0	0	0	1	1	0	0	0	0	0	0	0	0	0	1	0	0	0	0	0	0	0	0	0	0	0	0	0	0	0	0	0	0	0	0	0	0	0	0	0	0	0	0	0	0	0
OTU_50	2	0	1	1	5	0	0	76	1	0	140	0	0	0	0	0	1	0	0	0	0	1	0	0	95	0	140	0	183	0	0	0	1	0	0	0	1	14	1	1	0	1	0	0	154	1	153	2	169
OTU_82	0	0	0	0	0	7	4	1	3	0	2	9	0	0	0	1	0	5	0	0	19	1	0	0	8	0	4	7	20	0	0	0	0	0	44	0	0	0	0	1	0	1	0	0	3	0	18	1	5
OTU_59	2	2	1	1	0	64	13	139	82	2	65	19	0	1	0	1	1	0	9	1	0	0	0	0	70	2	51	4	85	32	1	0	0	1	10	1	0	2	1	2	0	30	32	0	66	0	68	0	81
OTU_413	0	0	0	0	0	0	0	0	0	0	0	0	0	0	0	0	0	0	0	0	0	0	0	0	0	0	0	0	0	0	0	0	0	0	0	0	0	0	0	0	0	0	0	0	0	0	0	0	0
OTU_149	0	0	0	0	0	1	0	0	0	0	1	0	1	0	0	0	0	0	2	0	0	0	0	0	1	0	0	0	0	0	0	0	0	0	0	0	0	0	0	0	0	0	1	0	0	0	0	0	0
OTU_213	2	0	0	0	0	0	0	1	0	83	0	1	0	0	0	195	45	0	5	0	0	98	0	12	0	0	0	0	0	0	5	0	0	1	0	35	1	0	0	0	0	0	0	0	0	0	0	0	0
OTU_624	0	0	0	0	0	1	0	0	0	0	0	0	0	0	0	0	0	0	0	0	0	0	1	0	7	0	0	0	0	0	0	0	0	0	0	0	0	0	0	0	0	0	0	1	0	0	0	1	0
OTU_92	0	0	0	0	0	0	0	1	2	0	0	0	1	0	0	2	0	0	1	1	0	1	0	1	0	0	0	0	0	0	0	0	0	0	1	0	1	0	1	0	0	0	0	0	0	0	0	0	14
OTU_81	0	0	0	0	0	0	0	0	1	0	0	0	0	0	0	0	0	0	1	0	0	0	0	0	0	0	0	0	0	0	0	0	0	0	0	0	0	0	0	1	1	0	0	0	0	1	0	1	0
OTU_269	0	0	0	0	0	15	0	6	8	0	0	1	0	0	0	3	0	0	0	0	0	0	0	0	0	0	9	2	0	0	0	0	0	0	0	0	0	0	0	0	0	4	0	0	5	0	4	0	1
OTU_5	2	0	4	2	0	43	3	1	36	1	43	14	5	0	0	1	0	2	3	0	0	0	0	2	57	0	49	1	31	135	1	0	1	1	9	0	0	1	0	3	0	26	21	1	24	0	32	2	25
OTU_190	4	0	0	0	0	0	0	1	0	0	0	1	0	0	0	0	0	0	0	0	0	0	0	0	0	0	0	0	0	0	0	0	0	1	0	0	1	0	0	0	0	0	0	0	0	0	0	0	1
OTU_90	1547	0	0	835	1	0	0	0	21	16	1	0	1	14	6	64	19	0	0	0	0	54	3	1	0	1	0	6	0	0	3	0	1	744	0	13	0	0	0	0	0	7	34	5	1	0	0	8	0
OTU_91	10	0	1	2	0	0	0	0	0	0	1	2	0	0	0	0	760	0	0	0	0	1832	0	0	0	0	0	0	0	0	1	0	1	3	0	472	0	0	1	0	0	0	0	0	0	0	0	0	0
OTU_256	0	0	0	0	0	0	0	1	0	0	0	3	0	0	0	0	0	0	0	0	0	0	0	0	0	0	0	0	0	0	0	0	0	0	85	0	0	0	0	0	0	0	0	0	0	0	0	0	0
OTU_86	7	0	0	7	0	0	3	0	0	0	0	3	0	0	0	0	130	0	0	9	0	191	34	0	0	0	0	0	0	0	0	0	0	6	0	60	0	5	0	0	0	0	0	0	0	0	0	0	0
OTU_120	0	0	3	0	0	0	2	0	24	0	150	0	0	0	0	1	0	0	1	0	0	1	0	1	126	1	58	0	132	2	1	1	0	0	0	0	3	5	1	0	0	1	5	0	78	0	59	1	90
OTU_445	0	0	0	0	0	0	0	0	0	0	0	0	0	0	0	0	0	0	0	0	0	0	0	0	0	0	0	0	0	0	0	0	0	0	0	0	0	0	0	0	0	0	0	0	0	0	1	0	0
OTU_144	0	0	0	1	0	0	0	1	0	0	21	0	0	0	0	1	0	0	0	0	1	0	0	0	31	0	58	0	25	0	0	0	0	0	0	0	0	2	0	0	0	0	0	0	47	1	29	0	29
OTU_198	0	0	0	0	0	0	1	0	1	1	0	0	0	1	0	0	0	0	0	0	0	0	1	0	0	0	0	0	0	0	0	0	0	1	0	0	1	0	0	0	1	0	0	0	0	0	0	1	0
OTU_109	0	0	0	0	0	0	2	0	0	0	2	0	3	0	0	0	0	0	0	0	0	0	0	0	0	1	0	8	0	0	0	0	0	0	0	0	0	0	0	0	0	0	0	0	0	0	0	1	0
OTU_96	0	53	1	0	9	34	51	3	4	0	122	0	2	52	80	0	1	0	3	60	7	0	238	1	98	1	53	0	57	0	4	3	0	3	35	1	0	26	13	0	2	1	1	0	81	54	65	1	94
OTU_127	1	0	0	0	0	0	1	0	0	0	5	0	0	0	0	0	0	0	0	0	0	0	0	0	0	0	0	0	0	0	1	1	0	0	140	0	0	0	0	0	0	0	0	0	0	0	0	0	0
OTU_289	0	0	0	0	0	0	0	0	0	0	0	3	0	0	0	0	0	0	0	0	0	0	1	0	0	0	0	0	7	0	0	0	0	0	0	0	0	1	0	0	0	0	0	0	0	0	0	10	0
OTU_302	0	0	0	0	0	0	0	4	0	0	0	1	0	0	0	0	0	0	0	0	2	1	0	1	0	0	0	0	0	0	0	0	1	0	45	0	0	0	0	0	0	0	0	0	0	0	0	0	0
OTU_422	0	0	0	0	0	0	0	0	0	0	0	0	0	0	0	0	0	0	0	0	0	0	0	0	0	0	0	0	0	0	0	0	0	0	0	0	0	0	0	0	0	0	0	0	0	0	0	0	0
OTU_65	1	0	2	0	0	23	4	1	21	0	36	0	2	0	0	1	0	0	0	0	3	0	0	0	41	0	40	3	32	63	2	0	0	0	26	0	0	2	1	2	2	7	10	0	24	1	27	0	24
OTU_138	0	0	2	0	0	0	0	5	1	0	3	0	0	0	0	0	2	1	0	0	5	0	0	0	1	0	0	0	0	0	1	0	1	0	38	0	0	0	0	0	0	0	0	0	0	0	0	1	0
OTU_204	1	1	2	1	2	0	0	1	8	0	43	1	0	1	0	0	0	0	0	0	0	0	0	0	36	0	20	0	45	0	2	0	0	0	0	0	0	0	0	0	0	2	13	1	24	0	18	0	29
OTU_275	0	0	0	0	0	0	0	0	0	0	0	0	0	0	0	0	0	0	0	0	0	0	0	0	0	0	0	0	0	0	0	0	0	0	0	0	0	0	0	0	0	0	0	0	0	0	0	0	0
OTU_185	0	0	0	0	0	0	0	0	0	125	0	0	0	0	0	319	0	0	0	0	0	0	0	0	0	0	0	0	0	0	1	0	0	1	0	0	0	0	0	0	1	1	0	1	0	0	1	0	0
OTU_93	0	4	0	0	5	0	10	1	0	0	0	0	0	206	275	0	0	1	0	0	0	1	7	1	0	0	0	0	0	0	0	0	0	0	0	0	0	1	15	0	2	0	0	0	0	12	0	0	0
OTU_189	0	0	0	0	0	41	0	8	3	0	15	0	1	0	0	0	0	0	1	0	0	0	0	0	34	0	20	0	9	16	0	0	0	0	0	0	0	2	0	0	0	8	0	0	24	0	8	0	7
OTU_137	0	0	0	0	0	0	0	3	0	0	20	0	0	0	0	0	0	0	0	0	0	0	0	0	21	0	43	0	45	0	0	0	0	0	0	0	0	0	0	0	0	0	1	0	14	0	7	2	2
OTU_62	0	0	0	0	0	304	12	5	11	0	3	33	0	0	0	1	1	0	2	0	0	0	0	0	8	0	10	4	13	0	0	0	0	0	81	0	0	0	1	0	0	3	1	0	18	0	9	0	0
OTU_108	0	0	0	0	0	8	1	0	9	0	5	6	2	0	0	0	1	0	0	0	11	0	0	0	2	0	3	6	0	25	1	0	0	2	0	0	0	1	0	0	0	3	1	0	0	0	0	0	0
OTU_214	0	0	1	0	0	0	1	0	5	0	26	0	0	0	0	1	0	0	1	0	0	0	0	0	9	0	22	0	25	23	1	0	0	0	0	0	0	1	0	0	0	11	0	0	28	0	14	1	24
OTU_157	1	1	1	0	0	1	2	22	9	0	77	0	3	0	0	2	0	0	1	1	0	1	0	0	24	0	39	0	51	7	0	1	0	1	0	0	0	0	1	0	1	3	1	0	31	0	20	0	26
OTU_69	170	0	1	84	0	0	0	0	0	395	0	1	0	0	1	839	12	0	2	0	0	50	0	1	0	0	0	0	0	0	4	0	0	75	0	7	0	0	0	0	1	2	0	0	0	0	0	1	1
OTU_70	5	0	0	3	0	0	0	1	1	227	1	9	0	0	0	780	0	0	33	0	0	0	0	93	0	1	0	0	0	0	72	0	0	2	0	0	0	0	0	0	36	0	0	0	0	0	0	0	0
OTU_150	240	0	0	125	0	0	0	0	0	15	0	1	1	0	0	48	236	0	0	0	0	374	0	2	0	0	0	0	0	0	2	1	0	93	0	141	0	0	0	0	1	0	0	2	0	0	0	0	0
OTU_218	0	0	0	0	0	0	0	0	0	0	0	0	0	0	1	0	0	0	1	0	0	0	0	1	0	0	0	0	0	0	0	0	0	0	0	0	0	0	0	0	0	0	0	0	0	0	0	0	1
OTU_222	0	0	1	0	0	11	1	0	4	0	0	0	0	0	0	0	0	0	0	0	0	0	0	0	0	0	0	17	0	1	1	0	0	0	0	0	0	0	0	0	0	0	1	0	0	0	0	0	2
OTU_316	0	0	0	0	0	0	0	0	3	0	4	0	0	0	0	0	0	0	0	0	5	0	0	0	0	0	3	0	0	0	0	0	0	1	0	0	0	0	0	0	0	0	0	0	0	0	0	0	0
OTU_657	10	0	0	1	2	2	79	6	0	0	0	0	0	0	0	2	2	0	0	25	12	4	7	0	0	0	0	0	0	0	0	1	0	5	0	1	0	4	3	0	0	1	0	0	0	0	0	0	8
OTU_44	0	1	0	0	0	111	19	28	55	2	51	17	0	0	0	0	0	2	9	0	1	1	1	2	47	0	22	2	59	14	2	0	0	1	103	0	2	1	2	0	2	20	8	0	47	0	56	2	27
OTU_479	0	0	0	0	0	2	0	0	0	0	0	0	0	0	0	0	0	0	0	0	6	0	0	0	2	0	0	0	0	0	0	0	0	0	0	0	0	0	0	0	0	0	0	0	0	0	0	0	0
OTU_345	0	0	0	0	0	0	1	0	0	0	1	0	0	0	0	0	0	0	0	0	0	0	0	0	0	0	0	0	0	0	0	0	0	0	0	0	0	0	0	0	0	0	0	0	0	0	0	0	0
OTU_286	0	0	0	0	0	0	0	0	0	0	3	1	0	0	0	0	0	0	0	0	0	0	0	0	3	0	11	3	2	0	0	0	0	0	1	0	0	0	0	0	0	0	0	0	9	0	18	0	4
OTU_100	562	0	0	339	0	0	0	1	2	104	1	6	0	0	0	257	122	17	4	0	0	189	0	63	1	1	0	0	0	0	57	13	0	264	0	70	4	1	0	0	105	0	1	42	0	0	1	92	0
OTU_66	3	0	0	0	2	104	18	1	13	0	17	11	0	0	0	2	1	1	2	1	0	0	0	0	10	0	13	8	10	19	5	0	0	1	25	2	0	1	1	0	2	17	9	0	33	0	12	1	30
OTU_63	1	28	0	0	16	29	289	2	1	1	0	0	0	3	3	0	2	0	0	1471	0	1	580	0	0	1	0	0	1	0	1	0	0	3	0	0	1	198	93	0	0	0	2	1	0	15	1	4	4
OTU_102	2	1	4	1	0	26	1	0	19	0	228	0	0	0	1	1	1	0	2	0	16	0	0	1	157	0	160	0	165	42	0	0	0	2	1	0	2	8	0	2	2	9	8	0	157	1	133	0	114
OTU_64	885	0	0	586	0	0	0	0	4	188	0	1	0	0	0	490	0	1	2	0	0	0	0	10	0	0	0	0	0	0	21	0	0	391	0	0	0	0	1	0	5	0	0	0	0	0	0	1	1
OTU_284	1	1	0	0	0	0	1	596	5	0	0	2	0	0	0	0	0	0	1	1	1	0	6	0	0	0	0	0	0	0	0	0	4	0	20	0	0	0	0	0	0	0	0	0	4	0	0	1	6
OTU_566	0	0	0	0	0	0	0	0	0	0	0	1	0	0	0	0	0	0	0	0	0	0	0	0	0	0	0	0	0	0	0	12	0	1	0	0	0	0	0	0	0	0	0	0	0	0	0	0	0
OTU_301	0	0	0	0	0	0	0	0	0	0	7	0	0	0	0	0	0	0	0	0	0	0	0	0	0	0	0	0	0	0	0	0	0	0	0	0	0	0	0	0	0	0	0	0	10	0	0	0	3
OTU_161	0	0	0	0	0	1	0	0	1	0	3	0	0	0	1	0	0	0	0	0	13	0	0	0	0	0	0	0	0	0	0	0	0	0	0	0	0	0	0	0	0	0	0	0	0	0	0	0	0
OTU_273	0	2	0	0	7	0	1	0	1	0	0	0	0	0	0	0	0	0	1	9	0	0	202	0	0	0	0	0	0	0	0	0	0	0	0	0	0	8	0	0	0	0	0	0	0	0	0	0	0
OTU_73	0	0	0	0	0	14	0	0	0	0	0	0	0	0	0	0	0	0	0	0	193	1	0	0	0	0	0	0	0	0	0	0	0	0	0	1	0	0	0	0	0	0	0	0	0	0	0	0	1
OTU_74	0	0	5	0	0	58	11	2	65	1	58	9	9	0	0	4	2	0	1	1	24	0	1	0	45	0	33	0	23	65	4	0	1	0	0	0	0	0	0	1	1	17	18	0	49	1	35	6	25
OTU_372	0	0	0	0	0	0	1	0	0	0	11	2	0	0	0	0	0	0	0	0	0	0	0	0	3	0	0	0	0	0	0	0	0	0	0	0	0	0	0	0	0	0	0	0	0	0	6	0	3
OTU_168	0	0	0	0	0	0	0	0	0	0	0	0	0	0	0	0	0	0	0	0	0	0	0	0	0	0	0	0	1	0	0	0	0	0	0	0	0	0	0	0	0	0	0	0	0	0	0	0	0
OTU_208	133	0	0	57	0	0	0	0	1	10	1	0	0	0	0	7	129	0	0	0	0	257	0	0	0	0	0	0	0	0	0	0	0	54	0	60	0	0	0	0	0	0	0	0	0	0	0	0	0
OTU_563	0	0	0	0	0	0	0	0	0	0	9	0	0	0	0	0	0	0	1	0	0	0	0	0	4	0	1	0	15	0	0	0	0	0	0	0	0	0	0	0	0	0	0	0	5	0	9	0	5
OTU_263	0	0	0	1	0	2	4	1	9	0	20	0	0	0	0	0	0	0	1	0	0	0	0	0	5	0	0	0	14	0	2	0	2	0	0	0	0	0	0	0	0	7	0	0	1	0	14	2	0
OTU_432	0	0	0	1	0	0	0	891	0	0	0	0	0	0	0	0	0	0	0	0	0	0	0	0	0	0	0	0	0	0	1	0	0	0	0	0	1	0	0	0	0	1	0	0	0	0	0	0	0
OTU_268	0	0	0	0	0	0	0	0	0	0	0	0	0	0	0	0	0	0	0	0	0	0	0	0	0	0	0	0	0	0	0	0	0	0	0	0	0	0	0	0	0	0	1	0	0	0	0	0	0
OTU_172	0	0	0	1	0	0	0	2	0	0	54	0	0	0	0	0	0	0	0	0	0	0	0	0	42	0	20	0	63	0	0	0	0	0	0	0	0	3	0	1	0	0	0	0	22	0	34	0	14
OTU_51	0	0	0	0	0	14	0	1	1	0	7	2	0	0	0	1	0	0	2	0	0	0	0	0	9	0	3	4	0	0	0	0	0	0	0	0	0	0	0	2	0	0	4	0	14	0	2	0	3
OTU_196	0	0	0	0	0	14	2	53	0	0	2	0	0	0	0	0	1	0	0	0	0	0	0	0	1	5	0	0	1	0	0	0	0	0	53	0	0	0	0	0	0	0	1	0	0	0	1	0	0
OTU_67	1	0	1	0	1	0	0	0	1	0	64	1	0	1	0	0	0	0	0	0	1	0	0	0	94	0	57	0	99	0	1	0	0	0	0	0	0	8	0	0	0	2	1	0	109	1	85	0	102
OTU_165	1	0	0	2	0	129	0	53	4	0	11	5	1	0	0	1	2	1	6	0	25	0	0	0	13	0	4	2	35	2	1	0	2	0	7	0	1	0	0	0	0	1	3	0	14	0	10	3	5
OTU_396	0	0	0	0	0	0	0	0	0	0	0	0	0	0	0	0	0	0	0	0	0	0	0	0	0	0	0	0	0	0	0	0	0	0	0	0	0	0	0	0	0	0	0	0	0	0	0	0	0
OTU_307	0	0	0	0	0	0	0	0	0	0	18	0	0	0	0	1	0	0	1	0	0	0	0	0	12	0	19	0	22	0	0	0	0	0	0	0	0	0	0	0	0	0	0	0	6	1	25	0	21
OTU_664	0	0	0	0	0	10	1	0	3	0	1	0	1	0	0	0	0	0	0	0	0	0	0	0	0	0	0	3	0	1	0	0	0	1	15	0	0	0	0	0	0	3	0	0	1	0	0	0	0
OTU_309	0	0	0	1	0	17	0	116	2	0	36	10	0	0	1	2	1	1	0	0	7	0	0	0	33	2	29	0	26	1	1	0	0	0	0	0	0	2	0	0	0	0	4	0	24	1	16	0	27
OTU_145	0	0	1	0	0	0	0	2	53	1	0	0	7	0	0	1	0	0	1	0	0	0	0	0	0	0	0	0	0	82	2	0	0	0	51	0	1	0	0	2	0	3	5	1	1	0	0	5	0
OTU_158	0	0	0	0	0	32	1	25	0	0	0	10	0	0	0	0	0	0	0	0	0	0	0	1	0	0	0	5	0	0	1	0	0	0	0	0	1	0	0	0	0	7	9	0	0	0	0	0	0
OTU_72	1	1	0	3	0	38	4	1	3	0	12	4	0	0	0	0	1	2	1	0	13	0	0	1	54	0	20	3	26	0	4	0	0	0	48	0	0	2	0	0	1	7	7	0	30	0	11	1	14
OTU_49	1	0	0	0	0	0	0	0	0	24	0	0	0	0	0	48	0	3	104	0	0	0	0	649	0	1	0	0	1	0	770	0	7	0	0	0	0	0	0	0	217	0	0	0	1	0	0	0	0
OTU_105	232	0	0	167	0	0	0	0	0	0	0	0	0	0	0	1	313	0	1	0	0	632	0	0	0	0	0	0	0	0	0	0	0	112	0	192	0	0	0	0	1	0	0	0	0	0	0	1	0
OTU_136	1	2	0	0	0	30	4	9	2	0	100	0	1	0	0	0	1	0	2	0	0	0	0	0	57	0	78	0	94	1	0	1	0	0	0	0	0	1	1	0	1	1	1	9	125	0	68	0	61
OTU_106	0	0	1	0	0	34	3	12	5	0	11	2	1	0	0	0	0	0	0	0	1	0	0	0	1	0	26	0	11	10	3	0	8	0	25	0	0	0	0	0	0	4	4	0	16	1	4	2	12
OTU_223	0	0	0	0	0	23	0	0	19	0	4	0	0	0	0	0	0	0	0	0	0	0	0	0	3	0	0	0	0	9	1	0	0	0	0	0	0	0	0	0	0	0	4	0	5	0	2	1	0
OTU_480	0	0	0	0	0	0	0	0	0	0	1	0	0	0	0	0	0	0	0	0	0	0	0	0	4	1	0	0	6	0	0	0	0	0	0	0	0	0	0	0	0	1	2	0	2	0	0	0	0
OTU_441	0	0	0	0	0	0	0	0	0	0	0	0	0	0	0	0	0	0	0	0	0	0	0	0	0	0	0	0	0	0	0	0	0	0	0	0	0	0	0	0	0	0	0	1	0	0	0	0	0
OTU_500	0	0	0	0	0	0	0	4	0	0	0	0	0	0	0	0	0	0	0	0	0	0	0	0	0	0	0	0	0	0	1	0	0	0	0	0	0	0	0	0	0	0	0	0	0	0	0	0	0
OTU_300	217	1	0	89	0	0	0	0	4	0	0	0	0	0	0	0	12	0	0	0	0	31	1	0	0	0	0	0	0	0	0	0	0	97	0	11	0	0	0	0	0	0	0	0	0	0	0	0	0
OTU_119	0	0	0	0	0	0	0	0	3	0	0	0	0	0	0	10	0	0	5	0	0	0	0	0	0	48	0	0	0	0	13	0	0	2	0	0	0	0	1	0	0	0	0	0	0	0	0	0	0
OTU_115	0	0	0	0	0	8	0	59	6	0	4	2	0	0	0	1	1	0	0	0	0	0	0	2	2	1	0	0	2	8	0	2	1	0	0	0	0	0	0	0	1	3	3	6	1	0	0	1	0
OTU_193	0	0	0	0	0	1	0	8	1	0	0	0	0	0	0	1	0	0	1	0	16	0	0	0	0	0	0	0	0	0	0	0	0	0	0	0	0	0	0	0	0	0	0	0	1	0	0	0	0
OTU_308	0	0	0	0	0	0	0	0	0	0	0	0	0	0	0	0	0	0	0	0	0	0	0	0	0	0	0	0	0	0	0	0	0	1	0	0	0	0	0	0	1	0	0	0	0	0	0	0	0
OTU_496	0	0	0	0	0	0	0	7	0	0	0	0	0	0	0	0	0	0	0	0	0	0	0	0	0	0	0	0	0	0	0	0	0	0	0	0	0	0	0	0	0	0	0	0	0	0	0	0	0
OTU_179	0	0	1	0	1	39	0	0	0	2	1	1	1	0	0	0	1	0	0	0	2	1	0	0	10	0	0	0	0	33	0	0	0	0	83	1	0	0	0	0	1	1	0	0	1	0	0	0	0
OTU_561	0	0	0	0	0	0	0	2	2	0	0	0	0	0	0	0	0	0	1	0	0	0	0	0	0	0	0	0	0	0	0	0	0	0	0	0	0	0	0	0	0	0	0	0	0	0	0	0	0
OTU_118	1	27	0	0	334	0	10	0	1	0	0	3	0	8	3	0	0	0	1	66	0	1	231	0	0	0	0	0	0	0	0	0	0	0	0	0	0	12	25	0	0	0	0	0	0	14	0	1	0
OTU_254	0	0	0	1	0	0	0	142	0	0	0	0	0	0	0	0	0	0	0	0	0	0	0	0	0	0	17	0	2	0	0	0	0	0	0	0	0	0	0	0	0	0	0	0	0	0	3	0	3
OTU_487	0	0	0	0	0	0	0	0	0	0	0	0	0	8	11	0	0	0	0	0	0	0	0	0	0	0	0	0	0	0	0	0	0	0	0	0	0	0	0	0	0	0	0	0	0	0	0	0	0
OTU_253	0	0	0	0	1	0	0	2	0	0	23	1	0	0	0	0	0	0	0	0	0	0	0	0	7	0	33	0	12	0	0	0	0	0	0	0	0	0	0	0	0	0	0	0	7	0	8	0	21
OTU_80	0	0	0	0	0	0	0	0	1	0	0	0	0	0	0	0	0	0	0	0	0	0	0	0	3	0	0	0	0	0	0	0	0	0	0	0	0	0	1	0	0	0	0	0	0	0	0	0	0
OTU_18	70	0	1	36	0	0	0	0	0	3	0	0	0	2	5	6	183	1	0	0	0	391	0	0	0	0	0	0	0	0	0	0	1	45	0	109	0	0	0	0	0	0	0	0	0	0	0	0	0
OTU_304	0	0	0	0	0	6	0	432	0	0	7	2	0	0	0	0	0	0	0	0	0	0	0	0	4	0	4	0	11	0	0	0	0	0	0	0	0	0	0	0	1	0	0	0	11	0	5	0	11
OTU_361	0	1	0	1	2	0	5	0	0	0	0	0	0	0	0	1	0	0	0	0	0	0	7	0	0	0	0	0	0	0	0	0	0	0	0	0	0	0	82	0	0	0	0	0	0	0	0	0	0
OTU_525	0	0	0	0	0	0	0	0	0	0	0	0	0	0	0	0	0	0	0	0	0	0	0	0	0	0	0	0	0	0	0	0	0	0	0	0	0	0	0	0	0	0	0	0	0	0	0	0	0
OTU_574	0	0	0	0	0	0	0	41	0	0	0	0	0	0	0	0	0	0	0	0	0	0	0	0	0	0	0	0	0	0	0	0	0	0	0	0	0	0	0	0	0	0	0	0	1	0	0	0	0
OTU_378	181	0	0	95	0	0	0	0	0	0	0	0	0	0	0	1	0	0	0	0	0	0	0	0	0	0	0	0	0	1	0	0	0	99	0	0	0	0	1	0	0	0	0	0	0	0	0	0	0
OTU_78	1	0	0	0	0	42	0	91	1	0	12	30	0	0	0	0	0	0	0	0	0	0	0	2	14	0	7	0	7	3	0	0	0	0	0	0	1	0	0	0	0	2	3	0	4	0	7	0	10
OTU_448	0	0	0	0	0	0	0	0	0	0	0	0	0	0	0	0	66	0	0	0	0	138	0	0	0	0	0	0	0	0	0	0	0	0	0	39	0	0	0	0	0	0	0	0	0	0	0	0	0
OTU_347	0	0	0	0	0	0	2	0	0	0	4	2	1	0	0	0	0	0	0	0	0	0	0	0	0	0	1	0	1	0	0	0	0	1	0	0	1	1	0	0	0	0	0	0	2	0	0	0	0
OTU_205	0	0	0	0	0	0	0	0	0	1	1	0	0	0	0	0	0	0	0	0	0	0	0	0	0	0	0	0	0	0	1	0	0	0	0	0	0	0	0	0	1	1	0	0	0	0	0	0	0
OTU_537	0	0	0	0	0	0	0	0	0	0	0	0	0	0	0	0	0	0	0	0	0	0	0	0	0	0	0	0	0	0	0	0	0	0	0	0	0	0	1	0	0	4	0	0	0	0	0	0	0
OTU_167	0	8	0	0	12	0	44	0	0	0	0	0	0	106	126	0	0	0	0	0	0	0	4	0	0	0	0	0	0	0	0	0	0	0	0	0	0	5	19	0	0	0	0	0	0	20	1	0	0
OTU_221	1	3	0	0	0	0	0	0	1	0	0	0	0	54	24	0	1	0	0	0	0	0	3	0	0	0	0	0	0	0	0	0	0	0	0	0	0	0	9	0	0	1	0	0	0	7	0	0	0
OTU_171	0	0	0	0	0	1	2	1	2	0	0	0	0	0	0	1	0	0	0	0	0	0	0	0	2	0	2	0	0	12	0	0	5	0	46	2	0	0	0	1	0	2	1	0	1	0	0	0	5
OTU_333	0	0	0	0	0	0	0	0	0	0	9	0	0	0	0	0	0	0	0	0	0	0	0	0	3	0	0	0	0	0	0	0	0	0	0	0	0	0	0	0	0	0	0	0	0	0	0	0	0
OTU_251	0	0	0	0	0	18	0	0	0	0	0	0	0	0	0	0	0	0	0	0	0	0	0	0	0	0	0	0	0	0	0	0	0	0	0	0	0	0	0	0	0	0	0	0	0	0	0	0	0
OTU_335	0	0	0	0	0	0	3	2	3	0	0	0	0	0	0	1	0	0	0	0	0	0	0	0	0	0	0	0	0	0	1	0	0	0	0	1	0	0	0	0	0	87	0	0	1	0	0	0	0
OTU_440	0	0	0	0	0	0	0	0	0	0	0	0	0	0	0	0	0	0	0	0	0	0	0	0	0	0	0	0	0	0	0	0	0	0	0	0	0	0	0	0	0	0	0	0	0	0	0	0	0
OTU_159	0	0	3	0	0	48	9	4	6	0	20	24	1	0	0	1	0	3	0	0	0	0	0	0	27	1	21	0	6	25	2	0	0	0	0	0	0	0	0	1	1	10	11	0	39	0	48	2	20
OTU_111	874	0	0	550	0	0	0	0	3	72	0	0	0	0	0	225	28	0	5	0	0	46	1	3	1	0	1	0	0	0	0	1	0	763	0	13	0	1	0	0	1	0	0	0	1	0	0	2	0
OTU_124	0	0	0	1	0	34	4	0	0	0	0	1	1	0	0	0	0	1	0	0	19	0	0	0	0	0	0	0	0	0	0	0	0	0	57	0	0	0	1	0	0	0	22	0	0	0	0	0	0
OTU_163	0	0	0	0	0	0	0	0	0	0	0	0	0	0	0	0	0	0	0	0	0	0	1	0	0	0	0	0	0	1	0	0	0	0	109	0	0	0	0	0	0	0	0	0	0	0	0	0	3
OTU_420	0	0	0	0	0	0	0	0	2	0	0	0	0	0	0	0	0	0	0	0	0	0	0	0	6	0	1	0	0	0	0	0	0	0	0	0	0	0	0	0	0	0	0	0	0	0	0	0	3
OTU_552	0	1	0	0	0	0	0	0	1	0	4	0	0	0	0	0	0	0	0	0	0	0	0	0	9	0	0	0	6	0	0	0	0	0	0	0	0	0	0	0	0	0	1	0	0	0	0	0	4
OTU_614	0	0	0	0	0	0	0	0	0	0	0	0	0	0	0	0	0	0	0	0	0	0	0	0	0	0	0	0	0	0	0	0	0	0	0	0	0	0	0	0	0	0	0	0	0	0	0	0	0
OTU_84	1	4	1	0	1	0	1	0	2	0	0	2	0	0	2	0	0	1	0	0	19	1	1	0	0	2	0	0	1	0	0	0	0	0	0	0	1	0	0	0	0	0	0	0	0	0	0	0	0
OTU_25	2	1	2	1	0	0	5	15	1	2	5	2	1	0	0	0	1	1	0	0	11	1	3	0	5	0	9	0	37	0	2	0	0	1	0	0	2	4	1	0	0	1	1	1	0	0	14	7	14
OTU_281	0	0	0	0	0	0	0	0	0	0	0	0	0	0	0	0	1	0	0	0	0	0	1	0	0	0	0	0	0	0	0	0	0	0	0	0	2	0	0	0	0	0	0	0	0	0	0	0	0
OTU_516	0	0	0	0	0	0	0	0	0	0	0	0	0	0	0	0	0	0	0	0	0	0	0	0	0	0	0	0	0	0	0	0	0	0	0	0	0	0	0	0	0	0	0	0	0	0	0	0	0
OTU_646	0	0	0	0	0	0	0	0	0	0	0	0	0	0	0	0	0	0	0	0	8	0	0	0	0	0	0	2	0	0	0	0	0	0	0	0	0	0	0	0	0	0	0	0	0	0	0	0	0
OTU_311	0	0	0	0	0	0	0	0	0	0	0	0	0	0	0	0	0	0	0	0	0	0	0	0	0	0	0	0	0	0	0	0	0	0	0	0	0	0	0	0	0	0	0	0	0	0	0	0	0
OTU_113	1	0	1	1	1	36	3	239	28	1	48	0	1	0	0	2	0	0	2	0	0	1	0	2	73	10	43	0	87	23	2	0	1	0	38	0	4	4	1	1	2	13	14	0	92	1	59	2	66
OTU_434	0	0	0	0	0	15	0	0	0	0	0	0	0	0	0	0	0	0	0	0	0	0	0	0	0	0	0	0	0	0	0	0	0	0	0	0	0	0	0	0	0	0	0	0	0	0	0	0	0
OTU_197	0	0	0	0	0	0	0	0	1	0	0	0	0	0	0	0	0	0	0	0	0	0	0	0	0	0	0	0	0	0	0	0	0	0	0	0	0	0	0	0	0	0	0	0	0	0	0	0	0
OTU_210	0	0	0	0	0	50	0	0	0	0	0	20	0	0	0	0	0	0	0	0	0	0	0	0	4	0	1	0	0	0	0	0	0	0	0	0	0	0	0	0	0	0	1	0	0	0	0	0	0
OTU_429	0	0	0	0	0	0	0	0	0	0	0	0	0	0	0	0	0	0	0	0	0	0	0	1	0	0	0	0	0	0	0	0	0	0	0	0	0	0	0	0	0	0	0	0	0	0	0	0	0
OTU_195	38	0	0	16	0	0	5	0	0	1	0	0	0	0	0	7	1	0	0	8	15	3	238	0	0	0	0	0	0	0	0	0	0	23	76	0	0	24	0	0	0	0	0	0	0	0	0	0	5
OTU_98	0	0	0	1	0	7	1	0	5	0	4	5	0	0	0	0	0	0	1	0	0	0	0	0	1	0	2	13	1	8	0	4	0	0	33	0	1	0	0	0	0	5	2	0	5	0	0	0	2
OTU_241	0	0	0	1	0	25	0	0	1	0	21	0	0	0	0	0	0	0	0	0	0	0	0	0	12	0	10	6	17	0	0	0	0	0	0	0	0	1	0	0	0	0	0	0	24	0	18	0	5
OTU_152	0	1	0	1	0	0	0	0	0	0	0	0	0	141	116	0	13	0	0	0	0	34	0	1	0	0	0	0	0	0	0	0	0	0	0	12	0	1	1	0	0	0	4	0	0	0	0	0	0
OTU_260	0	0	0	0	0	0	0	0	0	0	0	0	0	0	0	0	0	0	0	0	0	0	0	0	0	0	0	0	0	0	0	0	0	0	0	0	0	0	0	0	0	0	0	0	0	0	0	0	0
OTU_259	0	0	1	1	0	0	1	6	23	0	55	0	0	1	0	0	0	0	2	0	0	0	1	0	33	0	29	0	12	0	2	0	0	0	0	0	0	0	0	0	1	5	1	0	29	0	31	2	10
OTU_386	0	0	0	0	0	0	0	0	0	0	0	0	0	0	0	0	0	0	0	0	0	0	0	0	0	0	0	0	0	0	0	0	0	0	0	0	0	0	0	0	0	0	4	0	0	0	0	0	0
OTU_186	0	0	0	0	0	0	0	0	0	0	0	0	0	0	0	0	0	0	0	0	0	0	0	0	0	0	0	0	0	0	0	0	0	0	0	0	0	0	1	0	0	0	0	0	0	0	0	0	0
OTU_415	0	0	0	0	0	0	0	4	3	0	6	0	0	0	0	0	0	0	0	0	0	1	0	0	3	0	5	0	0	0	0	0	0	0	0	0	0	0	0	0	0	0	0	0	0	0	0	0	6
OTU_299	0	0	0	0	0	0	0	0	0	0	0	0	0	0	0	0	0	0	0	0	0	0	0	0	0	0	0	0	0	0	0	0	0	0	0	0	0	0	0	0	0	0	0	0	0	0	0	0	0
OTU_573	0	0	0	0	0	33	2	0	1	0	0	0	0	0	0	0	0	0	0	0	0	1	0	0	0	0	0	0	0	0	0	0	0	0	0	0	0	0	0	0	0	0	0	0	0	0	0	0	0
OTU_615	0	0	0	0	0	0	0	0	0	0	0	0	0	0	0	0	0	0	0	0	0	0	0	0	0	0	0	0	0	0	0	0	0	0	0	0	0	0	0	0	0	0	0	0	0	0	0	0	0
OTU_383	0	0	0	0	0	0	0	16	0	0	22	0	1	0	0	0	0	0	0	1	0	0	0	0	41	0	26	0	25	0	1	0	0	0	0	0	1	3	1	0	0	0	0	0	29	0	23	0	25
OTU_227	0	0	0	0	0	26	0	0	0	0	8	0	0	0	0	0	0	1	0	0	0	0	0	0	15	0	3	5	7	0	0	0	1	0	0	0	0	1	0	0	0	0	0	0	14	0	6	0	9
OTU_202	0	0	0	0	0	29	0	0	0	0	0	0	0	0	0	0	0	0	0	0	0	0	0	0	0	0	0	0	0	0	0	0	0	0	0	0	0	0	0	0	0	0	1	0	0	0	0	0	0
OTU_220	0	0	0	0	0	0	0	0	0	0	5	0	0	0	0	0	0	0	0	0	0	0	0	0	9	0	12	0	12	0	0	0	0	0	0	0	0	0	0	0	0	0	0	0	12	0	6	0	6
OTU_549	0	0	0	0	0	0	0	0	0	0	0	0	0	0	0	0	0	0	0	0	0	0	0	0	0	0	0	0	0	0	0	0	0	0	0	0	0	0	0	0	0	0	0	0	0	0	0	0	0
OTU_382	0	0	0	0	0	0	0	0	0	0	0	0	0	0	0	0	0	0	0	0	0	0	0	0	0	0	0	0	0	0	0	0	0	0	0	0	0	0	0	0	0	0	0	0	0	0	0	0	0
OTU_94	1	0	1	0	0	11	0	31	3	0	0	4	0	0	0	0	0	0	0	0	1	0	0	0	0	0	1	0	10	0	0	0	0	0	4	1	0	0	0	0	0	0	1	0	0	0	9	0	1
OTU_358	0	0	0	0	0	0	0	0	0	0	0	1	0	29	18	0	0	0	0	0	0	0	0	0	0	0	0	0	0	0	0	0	0	0	0	0	0	0	0	0	0	0	0	0	0	0	0	0	0
OTU_377	82	0	0	52	0	0	0	0	0	0	1	0	0	0	0	0	7	0	0	0	0	12	0	0	0	0	0	0	0	0	0	0	0	53	0	1	0	0	0	0	0	0	0	0	0	0	0	0	0
OTU_104	0	0	0	0	0	0	0	0	0	0	0	0	0	0	0	0	0	0	0	0	105	1	0	0	0	0	0	0	0	0	1	0	0	0	0	0	0	0	0	0	0	0	0	0	0	0	0	0	0
OTU_632	2	0	1	0	1	0	1	0	3	0	1	0	1	1	0	3	0	1	0	1	0	2	2	0	0	0	1	0	0	0	1	0	0	0	0	2	0	0	0	1	1	0	1	0	0	0	1	1	0
OTU_416	0	0	0	0	0	0	0	65	0	0	0	9	0	0	0	0	0	0	0	0	3	0	0	0	1	0	0	0	3	0	0	0	0	0	0	0	0	0	0	0	0	0	0	0	2	0	2	0	0
OTU_330	0	0	0	0	0	0	0	0	0	0	0	0	0	0	0	0	0	0	0	0	0	0	0	0	0	0	0	0	0	0	0	0	0	0	0	0	0	0	0	0	0	0	0	0	0	0	0	0	0
OTU_224	0	0	0	0	0	40	0	35	0	0	2	2	2	0	0	1	0	0	0	0	0	1	0	0	0	0	0	0	0	0	1	0	0	0	0	1	1	0	0	0	0	10	0	0	0	0	0	1	0
OTU_130	0	0	0	1	0	12	25	0	0	0	0	1	0	0	0	0	0	0	0	1	0	3	1	1	0	0	2	0	0	0	0	0	0	1	0	1	0	1	0	0	0	0	1	0	0	0	1	0	2
OTU_360	0	0	0	0	0	0	0	0	0	0	0	0	0	0	0	0	0	0	0	0	0	0	0	0	0	0	0	0	0	0	0	0	0	0	0	0	0	0	0	0	0	0	0	0	0	0	0	0	0
OTU_450	0	0	0	0	0	0	0	0	0	0	0	0	0	0	0	0	0	0	0	0	0	0	0	0	0	1	0	0	0	0	0	0	0	0	0	0	0	0	0	0	0	0	0	0	0	0	0	0	0
OTU_322	0	0	0	0	1	0	0	0	2	0	0	0	0	0	0	0	0	0	0	0	1	0	0	0	0	0	0	0	0	0	0	0	0	0	0	0	0	0	0	0	0	0	0	0	0	0	0	0	0
OTU_146	0	0	0	0	0	0	0	0	1	142	0	0	0	0	0	427	0	0	6	0	0	0	0	29	0	0	0	0	0	0	21	0	0	0	0	0	1	0	0	0	32	0	0	0	0	0	0	0	0
OTU_232	0	0	0	0	0	2	0	23	0	0	0	0	0	0	0	0	0	0	0	0	0	0	0	0	0	0	0	0	0	0	0	0	0	0	0	0	0	0	0	0	0	0	0	0	0	0	0	0	0
OTU_414	0	0	1	0	0	6	2	5	3	0	0	3	0	0	0	0	2	0	0	0	0	2	0	0	0	0	0	0	0	0	0	0	0	0	0	0	0	0	0	0	0	3	0	0	0	0	0	0	0
OTU_365	0	0	0	0	0	0	0	0	0	0	0	0	0	0	0	0	0	0	0	0	0	0	0	0	0	0	0	0	0	0	0	0	0	0	0	0	0	0	0	0	0	0	0	0	0	0	0	0	0
OTU_237	356	0	0	181	0	1	0	0	0	0	0	0	0	0	0	0	4	0	0	0	0	6	0	0	0	0	0	0	0	0	0	0	0	135	0	1	0	0	1	0	0	0	0	0	0	0	0	0	0
OTU_453	0	0	0	0	0	3	0	2	0	0	0	1	0	0	0	0	0	0	1	0	0	0	0	1	0	0	0	0	0	0	0	0	0	0	0	0	0	0	0	1	0	0	0	0	0	0	0	0	0
OTU_258	0	0	0	0	1	0	0	0	0	0	0	0	0	0	0	0	0	0	0	0	0	0	0	0	0	0	0	0	0	0	0	0	0	0	62	0	0	0	0	0	0	0	0	0	0	0	0	0	0
OTU_175	0	60	0	0	1	0	0	0	0	0	0	0	0	2	2	0	1	0	0	0	0	0	13	0	0	0	0	0	1	0	0	0	1	0	0	0	0	14	2	0	0	0	0	0	0	3	0	0	0
OTU_402	0	0	0	0	0	0	0	3	0	0	0	2	0	0	0	0	0	0	1	0	0	0	0	0	0	0	1	0	0	0	0	0	0	0	0	0	0	1	0	0	0	0	0	0	0	0	1	0	0
OTU_312	0	0	0	0	0	4	0	0	0	0	0	0	0	0	0	0	0	0	0	1	0	0	0	0	0	0	0	0	0	0	0	0	0	0	4	0	0	0	0	0	0	0	0	0	0	0	0	0	0
OTU_459	1	0	0	0	0	0	0	0	0	0	0	0	0	0	0	0	0	0	0	0	0	0	0	0	0	0	0	0	0	0	0	0	0	0	67	0	1	0	0	0	0	0	0	0	0	0	0	0	0
OTU_266	0	0	0	0	0	0	3	0	3	0	0	0	0	0	0	0	0	0	0	0	0	2	0	0	0	0	0	0	17	0	0	0	0	0	0	0	0	0	0	1	0	0	0	0	0	0	0	0	0
OTU_401	0	0	0	0	0	0	0	2	0	0	7	0	0	0	0	0	0	0	0	0	0	0	0	0	2	0	0	0	0	0	0	0	0	0	0	0	0	0	0	0	0	0	0	0	3	0	0	0	5
OTU_339	0	0	0	0	0	0	0	0	0	0	10	0	0	0	0	0	0	0	1	0	0	0	0	0	5	0	17	0	5	0	0	0	0	0	0	0	0	0	0	0	0	0	0	0	12	0	3	1	9
OTU_491	0	0	0	0	0	0	0	0	0	0	0	0	0	0	0	0	0	0	0	0	0	0	0	0	0	0	0	0	0	2	0	0	0	0	0	0	0	0	0	0	0	11	0	0	0	0	0	0	0
OTU_234	0	0	0	0	0	0	0	0	0	0	0	0	0	0	0	0	0	0	0	0	0	0	0	0	0	0	0	0	0	0	0	0	0	0	0	0	0	0	0	0	0	0	4	0	0	0	0	2	0
OTU_356	0	0	0	0	0	0	0	1	0	0	18	0	0	0	0	0	0	0	0	0	0	0	0	0	7	0	4	0	14	0	0	0	0	0	0	0	0	0	0	0	0	0	0	0	19	0	10	0	8
OTU_398	0	0	0	0	0	0	0	0	0	0	0	0	0	1	2	0	0	0	0	0	0	0	0	0	0	0	0	0	0	0	0	0	1	0	0	0	0	0	0	0	0	0	0	0	0	0	0	0	0
OTU_535	0	0	0	0	0	0	0	61	0	0	0	0	0	0	0	0	0	0	0	0	4	0	0	0	0	0	0	0	0	0	0	0	0	0	0	0	0	0	0	0	1	0	0	0	0	0	0	0	0
OTU_613	0	0	0	0	0	0	0	0	0	0	0	0	0	0	0	0	0	0	0	0	0	0	0	0	0	0	0	0	0	0	0	0	0	0	0	0	0	0	0	0	0	0	0	0	0	0	0	0	0
OTU_326	3	0	0	2	0	0	0	0	0	2	0	1	0	0	0	0	0	0	0	0	0	0	0	0	0	0	1	0	0	0	0	0	0	0	0	0	0	0	0	0	0	0	1	0	0	0	0	0	0
OTU_626	0	0	1	0	0	0	0	0	0	0	0	0	0	0	0	0	0	0	0	0	0	0	0	0	0	0	0	0	0	0	0	0	0	0	0	0	0	0	0	0	0	0	0	0	0	0	0	0	0
OTU_261	0	0	0	0	0	0	0	1	0	0	0	0	0	0	0	0	0	0	0	0	0	0	0	0	0	0	0	0	0	0	0	0	0	0	0	0	0	0	0	0	0	0	0	0	0	0	0	0	0
OTU_211	0	4	0	0	0	59	0	1	0	0	0	0	0	0	0	0	0	0	0	0	0	0	0	0	0	0	0	0	0	0	0	0	0	0	0	0	1	0	0	0	0	0	0	0	0	0	1	1	0
OTU_352	24	0	0	9	0	0	0	0	0	0	0	0	0	0	0	0	91	0	0	0	0	154	0	0	0	0	0	0	0	0	0	0	0	14	0	46	0	0	0	0	0	0	0	0	0	0	0	0	0
OTU_126	0	0	0	0	1	0	0	20	1	0	2	0	0	0	0	0	0	0	0	0	0	0	0	0	2	10	0	0	0	0	0	0	0	0	0	0	1	1	0	0	0	6	0	0	0	0	0	0	1
OTU_357	0	0	0	3	0	0	0	0	0	0	0	0	0	55	42	1	0	0	0	0	0	0	0	0	0	0	0	0	0	0	0	0	0	1	0	0	0	0	0	0	0	0	0	0	0	0	0	0	0
OTU_295	0	0	0	0	0	0	0	0	0	0	0	0	0	0	0	0	0	0	0	0	0	2	0	0	0	0	0	0	0	0	0	0	0	0	113	0	0	0	0	0	0	0	0	0	0	0	0	0	0
OTU_148	0	0	0	0	0	0	0	0	1	0	42	0	0	0	0	0	0	0	0	0	0	0	0	0	37	0	56	0	43	1	0	0	0	0	0	1	0	0	0	0	0	0	0	0	40	0	22	1	52
OTU_242	89	0	0	68	0	0	1	4	19	1	7	0	0	0	0	0	0	0	0	0	0	0	0	0	0	0	0	0	0	0	0	0	0	51	0	1	0	0	0	1	0	0	0	0	0	0	1	2	4
OTU_305	0	0	0	0	0	0	0	64	0	1	0	0	0	0	0	0	0	0	0	0	0	0	0	0	0	0	0	0	0	0	0	0	0	0	0	0	0	0	0	0	0	0	0	0	0	0	0	0	0
OTU_641	0	0	0	0	0	0	0	0	0	0	3	0	0	0	0	0	0	0	0	0	0	0	0	0	3	0	0	0	0	0	0	0	0	0	0	0	0	0	0	0	0	0	0	0	6	0	6	0	1
OTU_142	0	0	0	0	0	0	0	0	0	0	0	0	0	0	0	0	0	0	0	0	1	0	0	0	3	0	0	0	0	0	0	0	0	0	0	0	0	0	0	0	0	0	0	0	0	0	0	0	0
OTU_245	1	0	0	0	0	0	0	0	4	0	0	0	0	0	0	0	1	0	0	0	11	0	0	0	0	0	0	1	2	0	1	0	0	0	0	0	2	0	0	0	0	0	2	0	0	0	0	0	0
OTU_200	1	0	0	0	0	0	2	0	0	0	0	0	0	0	0	0	0	0	0	4	0	0	69	0	0	0	0	0	0	0	0	0	0	0	0	0	0	3	0	0	0	0	0	0	0	0	0	0	46
OTU_134	0	0	0	0	0	0	0	28	0	0	14	0	0	0	0	0	0	0	1	0	0	0	0	0	4	0	7	0	13	11	1	0	0	0	0	0	0	0	0	0	0	0	3	0	17	0	17	1	2
OTU_180	0	0	0	0	0	0	0	0	0	1	0	0	0	0	0	0	0	0	0	0	95	0	0	0	0	0	0	0	0	0	0	0	0	0	0	0	0	0	0	1	0	0	0	0	0	0	0	0	0
OTU_230	0	0	0	0	0	0	0	0	0	0	0	0	0	0	0	0	0	0	0	0	0	0	0	0	0	0	0	0	0	0	0	0	0	0	0	0	0	0	0	0	0	0	0	0	0	0	0	0	0
OTU_206	0	0	0	0	0	12	0	1	1	0	6	0	0	0	0	1	0	0	1	0	0	0	0	0	9	0	13	0	6	0	1	0	0	0	0	0	0	0	0	0	0	0	0	0	3	0	14	0	5
OTU_252	0	0	0	0	0	0	0	0	0	0	0	0	0	0	0	0	0	0	0	0	0	0	0	0	0	0	0	0	0	0	0	0	0	0	0	0	0	0	0	0	0	0	0	0	0	0	0	0	0
OTU_464	44	0	0	38	0	0	0	0	0	0	0	0	0	0	0	2	0	0	0	0	0	1	0	0	0	0	0	0	0	0	0	0	0	20	0	0	0	0	0	0	0	0	0	0	0	0	0	0	0
OTU_384	0	0	0	0	0	0	0	0	0	0	0	0	0	0	0	0	0	0	0	0	0	0	0	0	0	0	0	0	0	0	0	0	0	0	0	0	0	0	0	0	0	0	0	0	0	0	0	0	0
OTU_228	0	0	0	0	1	0	0	0	0	0	0	0	0	110	129	0	0	0	0	0	0	0	0	0	0	0	0	0	0	0	0	0	0	0	0	0	1	1	0	0	0	0	0	0	0	0	0	0	0
OTU_579	0	0	0	0	0	0	0	0	0	0	0	0	0	0	0	0	0	0	0	0	0	0	0	0	0	0	0	0	0	14	0	0	0	0	0	0	0	0	0	0	0	0	0	0	0	0	0	0	0
OTU_246	0	0	1	0	0	0	0	0	0	0	8	0	0	0	0	0	0	0	1	0	14	0	0	0	0	0	0	4	0	0	1	0	0	0	0	0	0	0	0	0	0	0	1	0	3	0	2	2	1
OTU_264	0	0	1	0	0	0	0	0	1	1	0	0	0	0	0	2	0	0	0	0	0	0	0	0	0	0	0	0	0	0	0	0	0	0	0	0	0	0	1	0	0	0	0	0	0	0	0	0	0
OTU_642	0	0	0	1	0	0	3	0	0	0	11	3	0	0	0	0	0	0	0	0	1	0	0	0	0	0	17	0	0	0	0	0	0	0	52	0	0	0	0	0	0	0	4	0	8	1	10	0	5
OTU_447	0	0	0	0	0	6	0	0	0	0	2	0	0	0	0	0	0	1	0	0	0	0	0	0	0	0	0	0	0	0	0	0	0	0	0	1	0	0	0	0	0	0	0	0	0	0	0	0	0
OTU_618	0	0	0	0	0	3	0	0	0	0	2	1	0	0	0	0	0	0	0	0	0	0	0	0	0	0	0	1	0	0	1	0	0	0	0	0	0	0	0	0	1	0	0	0	0	0	0	0	0
OTU_240	0	0	0	0	0	1	0	0	0	0	0	0	0	0	0	0	0	0	0	0	67	0	0	0	0	0	0	0	0	0	0	0	0	0	0	0	1	0	0	0	0	0	0	0	0	0	0	0	0
OTU_470	0	0	0	0	0	0	0	0	3	0	0	0	0	0	0	1	0	0	0	0	0	0	0	0	1	0	7	0	6	3	0	0	0	0	52	0	0	0	0	0	0	3	3	0	0	0	3	0	1
OTU_556	0	0	0	0	0	7	1	0	0	0	0	0	0	0	0	0	0	0	1	0	4	0	0	0	0	0	0	0	0	0	0	0	0	0	9	0	0	0	0	0	0	0	0	0	0	0	0	0	0
OTU_287	0	0	0	0	0	14	0	0	1	0	0	0	0	0	0	0	0	0	0	0	0	0	0	0	0	0	0	0	0	0	0	0	0	0	0	0	0	0	0	0	0	0	0	0	0	0	0	0	0
OTU_315	94	0	0	33	1	0	2	0	1	0	0	0	0	0	0	0	40	0	0	0	0	70	1	0	0	0	0	0	0	0	0	0	0	52	0	29	0	0	0	0	0	0	0	0	0	0	0	0	0
OTU_212	0	0	0	0	0	0	0	2	1	0	17	0	0	0	0	0	0	0	1	1	0	0	0	0	5	0	2	0	10	0	0	0	0	0	0	0	0	1	0	0	0	4	0	0	10	0	5	0	12
OTU_466	0	0	0	0	0	0	0	0	0	0	0	0	0	0	0	0	0	0	0	0	0	0	0	0	0	0	0	0	0	0	0	0	0	0	13	0	0	0	0	0	0	0	0	0	0	0	0	1	0
OTU_248	0	0	0	0	0	0	0	0	0	0	0	0	0	0	0	0	79	0	0	0	0	123	0	0	0	0	0	0	0	0	0	0	0	0	0	32	0	0	0	0	0	0	0	0	0	0	0	0	0
OTU_219	0	0	1	0	0	5	0	2	0	0	2	0	0	0	0	0	0	0	2	0	31	0	0	0	4	0	0	0	0	5	0	0	1	0	46	0	1	0	0	0	0	0	0	0	3	0	0	1	0
OTU_182	3	0	0	3	0	0	0	525	0	0	0	0	0	0	0	1	1	0	0	0	0	0	0	0	0	0	1	0	0	0	0	0	0	1	0	0	0	0	0	0	0	0	0	0	0	0	0	0	0
OTU_199	0	0	0	0	0	0	1	0	0	0	26	3	2	0	0	0	0	0	0	0	0	1	0	0	23	0	13	0	1	0	0	0	0	0	0	0	0	0	0	0	0	0	0	0	12	0	15	0	17
OTU_547	0	0	0	0	0	0	0	9	1	0	1	0	0	0	0	0	0	0	0	0	0	0	0	1	0	0	0	0	3	0	1	0	0	2	0	0	1	0	0	0	0	0	0	0	5	0	0	0	0
OTU_247	0	0	0	0	0	14	1	3	2	0	6	5	0	0	0	0	0	1	0	0	0	0	0	1	4	0	1	5	2	14	1	0	0	0	0	0	1	0	1	0	0	1	11	0	4	0	5	0	4
OTU_595	0	0	0	0	0	0	0	0	0	0	0	0	0	0	0	0	0	0	0	0	0	0	0	0	1	0	1	0	0	0	0	0	0	0	0	0	0	0	0	0	0	0	0	0	3	0	0	0	3
OTU_348	0	0	0	0	1	0	0	0	0	0	0	0	0	62	57	0	0	0	0	0	0	0	0	0	0	0	0	0	0	0	0	0	0	0	0	0	0	0	0	0	0	0	0	0	0	0	0	0	0
OTU_462	0	0	0	0	0	0	0	63	0	0	0	0	0	0	0	0	0	0	0	0	0	1	0	0	6	0	1	0	3	0	0	0	0	0	0	0	0	0	0	0	0	0	0	0	0	0	1	0	0
OTU_297	0	0	0	0	0	0	0	10	0	0	0	1	0	0	0	0	0	0	0	0	0	0	0	0	0	9	1	0	0	0	3	0	0	0	1	0	0	0	0	0	0	0	0	0	0	0	0	0	0
OTU_129	0	0	1	0	0	15	1	0	6	0	10	3	0	0	0	0	1	0	0	0	16	0	0	1	7	0	5	0	0	16	0	0	0	0	0	0	0	0	0	1	0	6	1	0	0	0	0	0	0
OTU_321	0	0	0	0	0	0	0	0	1	0	11	0	0	0	0	0	0	0	0	0	0	0	0	0	23	0	30	0	20	0	0	0	0	0	0	0	0	2	0	0	0	0	1	0	19	0	12	0	13
OTU_571	0	0	0	0	0	0	0	0	0	0	0	0	0	0	0	0	0	0	0	1	0	0	0	0	0	0	0	0	7	0	0	0	0	0	0	0	0	0	0	0	0	0	0	0	0	0	0	0	0
OTU_475	0	0	0	0	0	0	0	0	0	0	0	0	0	0	0	0	0	0	0	0	0	0	0	0	0	0	0	0	0	0	0	0	0	0	0	0	0	0	0	0	0	0	0	0	0	0	0	0	0
OTU_370	0	1	0	0	0	0	0	0	0	0	0	0	0	0	0	0	0	0	0	0	0	0	1	0	0	0	0	0	0	0	0	0	0	0	0	0	0	0	0	0	0	0	0	0	0	0	0	0	0
OTU_166	5	0	0	5	0	0	21	0	0	0	0	0	0	0	0	0	0	0	0	0	0	3	19	0	0	0	0	0	0	0	0	0	0	2	0	0	0	0	0	0	0	0	0	0	0	0	0	0	0
OTU_417	0	0	0	0	0	0	0	0	0	0	0	0	0	0	0	0	0	0	0	0	11	0	0	0	0	0	0	0	5	0	0	11	0	0	0	0	0	0	0	0	0	0	0	0	0	0	0	0	2
OTU_409	0	0	0	0	0	0	0	0	0	0	7	0	0	0	0	0	0	0	0	0	0	0	0	0	10	0	3	0	0	0	0	0	0	0	0	0	0	1	0	0	0	0	0	0	16	0	0	0	7
OTU_576	0	0	0	0	0	0	0	0	0	0	0	0	0	0	0	0	0	0	0	0	0	0	0	0	0	0	0	0	0	0	0	0	0	0	74	0	0	0	0	0	0	0	0	0	0	0	0	0	0
OTU_598	0	1	0	0	0	0	0	19	0	0	8	0	0	0	0	0	1	0	0	0	0	0	0	0	4	0	4	0	10	0	0	0	0	0	0	0	0	0	1	0	0	0	0	0	17	1	18	0	21
OTU_503	0	0	0	0	0	0	0	0	0	0	0	0	0	0	0	0	0	0	0	0	0	0	0	0	0	4	0	0	0	0	0	0	0	0	0	0	0	0	0	0	0	0	0	0	0	0	0	0	0
OTU_187	0	0	0	0	0	0	0	0	1	0	0	0	0	0	0	0	0	0	0	0	26	1	0	0	0	0	0	0	0	0	0	0	0	0	0	0	0	0	0	0	0	0	0	0	0	0	0	1	0
OTU_502	0	0	0	0	0	13	2	0	0	0	0	0	0	0	0	0	0	0	1	0	0	0	0	0	0	0	0	0	0	0	0	0	0	0	0	0	0	0	0	0	0	0	0	0	6	0	0	0	0
OTU_404	0	0	0	0	0	0	0	0	0	0	0	0	0	0	0	0	0	0	0	0	0	0	0	0	0	0	0	0	0	0	0	0	0	0	0	0	0	0	0	0	0	0	0	0	0	0	0	0	0
OTU_292	0	0	0	0	0	0	0	1	0	0	0	5	0	0	0	0	0	0	0	0	0	0	0	0	0	6	3	0	7	0	0	0	0	0	0	0	0	0	0	0	0	1	0	0	0	0	1	0	1
OTU_188	0	0	1	0	0	0	1	0	0	0	23	0	0	0	0	0	0	0	0	0	0	0	0	0	25	0	1	0	12	0	0	0	0	0	0	0	0	0	0	0	0	0	0	0	40	0	11	0	7
OTU_226	0	0	0	0	0	7	0	0	0	0	0	0	0	0	0	0	0	0	0	0	14	0	0	0	0	0	0	0	0	0	0	0	0	0	74	0	0	0	0	0	0	0	0	0	0	0	0	0	4
OTU_376	0	0	0	0	0	0	0	0	0	0	0	0	0	2	1	0	0	0	0	0	0	0	13	0	0	0	0	0	0	0	0	0	0	0	0	0	0	11	0	0	0	0	0	0	0	0	0	0	0
OTU_283	0	0	0	0	0	0	0	2	0	0	0	0	0	0	0	0	0	0	0	0	0	0	0	0	0	0	0	0	1	4	0	1	0	0	41	0	0	0	0	0	0	1	0	0	0	0	0	0	0
OTU_280	1	0	0	0	0	0	0	39	0	0	0	0	0	0	0	0	0	0	0	0	0	0	0	0	0	0	0	0	0	0	0	0	0	0	0	0	0	0	0	0	0	0	0	0	0	0	0	0	0
OTU_531	0	0	0	0	0	0	0	2	0	0	0	0	0	0	0	0	0	0	0	0	1	0	0	0	1	0	0	0	0	0	0	0	0	0	0	0	0	0	0	0	0	0	0	0	0	0	0	0	0
OTU_568	0	0	0	0	0	0	0	0	0	0	0	0	0	0	0	0	0	1	0	0	0	0	0	0	0	0	0	0	0	1	0	0	0	0	0	0	0	0	0	0	0	0	0	0	0	0	0	0	0
OTU_229	0	0	0	0	0	0	0	0	0	0	0	2	2	0	0	0	0	0	0	0	0	0	0	0	0	0	4	0	0	4	0	0	0	0	0	0	0	0	0	0	0	0	0	0	0	0	0	1	2
OTU_407	0	0	0	0	0	2	0	3	0	0	0	0	0	0	0	0	0	0	0	0	0	0	0	0	0	0	0	0	11	2	0	0	0	0	5	0	0	0	0	0	0	1	0	0	0	0	0	0	0
OTU_331	0	0	0	0	0	0	0	0	0	0	0	0	1	0	0	0	0	0	0	0	0	0	0	0	0	0	0	0	0	0	0	0	0	0	0	0	0	0	0	0	0	0	0	0	0	0	0	0	0
OTU_446	0	0	0	0	0	0	0	0	0	0	0	0	0	0	0	0	0	0	0	0	0	0	0	0	0	0	0	0	0	0	0	0	0	0	0	0	0	0	0	0	0	0	0	0	0	0	0	0	0
OTU_366	1	0	0	0	0	4	0	1	0	0	1	0	0	0	0	0	0	0	0	0	0	1	1	0	1	0	2	1	0	9	0	0	1	0	0	0	1	1	1	0	0	0	0	0	0	0	0	0	0
OTU_597	0	0	0	0	0	0	0	8	0	0	0	0	0	0	0	0	0	0	0	0	0	0	0	0	0	0	0	0	0	0	0	0	0	0	0	0	0	0	0	0	0	0	0	0	0	0	0	0	0
OTU_523	0	0	0	0	0	0	0	0	0	0	0	0	0	0	0	0	0	0	0	0	0	0	0	0	0	0	0	0	0	0	0	0	0	0	0	0	0	0	0	0	0	0	0	0	0	0	0	0	0
OTU_318	0	0	0	1	0	0	0	0	0	0	0	0	0	0	0	0	0	0	0	0	0	0	0	0	0	0	0	0	0	0	1	0	0	0	0	0	0	0	0	0	0	0	0	0	0	0	0	0	0
OTU_638	0	0	0	0	0	26	0	1	1	0	0	20	0	0	0	0	0	0	0	0	0	0	0	1	0	0	0	0	0	0	0	0	0	0	0	0	0	0	0	0	0	0	0	0	0	0	0	0	0
OTU_128	1	0	0	0	0	0	0	0	0	0	0	1	0	0	0	0	1	0	0	0	0	1	1	0	0	0	0	0	1	0	0	0	0	3	0	0	0	0	0	0	1	0	0	0	0	0	0	0	0
OTU_379	0	0	0	0	0	0	0	0	0	0	0	0	0	0	0	0	0	0	0	0	0	0	0	0	0	0	0	0	0	0	0	0	0	0	0	0	0	0	0	0	0	0	0	0	0	0	0	0	0
OTU_231	0	0	0	0	0	0	0	0	0	0	0	0	0	0	0	0	0	0	0	0	0	0	0	0	0	0	0	0	0	0	0	0	0	0	0	0	0	0	0	0	0	0	0	0	0	0	0	0	0
OTU_336	0	0	0	0	0	0	0	0	0	0	1	0	0	0	0	0	0	0	0	0	0	0	0	0	0	0	0	0	0	0	0	0	0	0	0	0	0	0	0	0	0	0	0	0	0	0	0	0	0
OTU_469	0	0	0	0	0	0	0	0	0	0	0	0	0	0	0	0	0	0	0	0	0	0	0	0	0	0	0	0	0	0	0	0	0	0	0	0	0	0	0	0	0	0	0	0	0	0	0	0	0
OTU_349	0	0	0	0	0	0	0	2	0	0	0	0	0	0	0	0	0	0	0	0	0	0	0	0	0	0	0	0	0	0	0	0	0	0	0	0	0	0	0	0	0	0	0	0	0	0	0	0	3
OTU_201	0	0	0	0	0	0	0	0	0	0	0	0	0	0	0	0	0	0	0	0	0	0	0	0	0	0	0	0	0	0	1	0	0	0	0	0	0	0	0	0	0	0	0	0	0	0	0	0	0
OTU_443	0	0	0	0	0	0	0	0	0	0	0	0	0	0	0	0	0	0	0	0	12	0	0	0	0	0	0	0	0	0	0	0	0	0	0	0	1	0	0	0	0	0	0	0	0	0	0	0	0
OTU_278	0	0	0	0	0	0	0	0	0	0	0	0	0	0	0	0	0	0	0	0	36	0	0	0	0	0	0	0	0	0	0	0	0	1	0	0	0	0	0	0	0	0	0	0	0	0	0	0	0
OTU_635	0	0	0	0	0	0	0	0	0	0	0	0	0	0	0	0	0	0	0	0	0	0	0	0	3	0	10	0	0	0	0	0	0	0	0	0	0	0	0	0	0	0	0	0	5	0	0	0	2
OTU_395	0	0	0	0	0	0	0	71	0	0	0	0	0	0	0	0	0	0	0	0	0	0	0	0	0	0	0	0	0	0	0	0	0	0	0	0	0	0	0	0	0	0	5	0	7	0	7	0	2
OTU_482	0	0	0	0	0	0	0	0	0	0	0	0	0	0	0	0	0	0	0	0	0	0	0	0	0	0	0	0	0	0	0	0	0	0	0	0	0	0	0	0	0	0	0	0	0	0	0	0	0
OTU_288	0	0	0	0	0	0	1	1	0	0	0	0	0	0	0	0	0	0	0	0	0	0	0	0	0	0	0	0	0	0	0	0	0	0	0	0	0	0	0	0	0	0	0	0	0	0	0	1	0
OTU_353	0	0	0	0	0	0	0	0	1	0	0	0	0	27	34	0	0	0	0	0	0	0	0	0	0	0	0	0	0	0	0	0	0	0	0	0	0	0	1	0	0	0	0	0	0	0	0	0	0
OTU_191	0	0	0	0	0	0	0	0	0	0	0	0	0	0	0	0	0	0	0	0	11	0	0	0	0	0	0	0	0	0	0	0	0	0	0	0	0	0	0	0	0	0	0	0	0	0	0	0	0
OTU_515	0	0	0	0	0	0	0	0	0	0	0	0	0	0	0	0	0	0	0	0	0	0	0	0	0	0	0	0	0	0	0	0	0	0	40	0	1	0	0	0	0	0	0	0	0	0	0	0	0
OTU_428	0	0	0	0	0	0	0	1	0	0	0	0	0	0	0	0	0	0	0	0	0	0	0	0	0	0	0	0	0	0	0	0	0	0	0	0	0	0	0	0	0	0	0	0	3	0	0	0	0
OTU_569	0	0	0	0	0	0	0	14	0	0	0	0	0	0	0	0	0	0	0	0	0	0	0	0	0	0	0	0	0	8	0	0	0	0	0	0	0	0	0	0	0	0	0	0	0	0	0	0	0
OTU_600	0	0	0	0	0	0	0	0	0	3	0	0	0	0	0	5	0	0	0	0	0	0	0	1	0	0	0	0	0	0	0	0	0	0	0	0	0	0	0	0	26	0	0	0	0	0	0	0	0
OTU_162	11	0	0	4	0	0	0	0	0	67	0	0	0	0	0	161	0	0	1	0	0	0	1	1	0	0	0	0	0	0	1	0	0	4	0	0	0	0	0	0	2	0	0	0	0	0	0	0	0
OTU_481	0	0	0	0	0	7	0	0	0	0	0	0	1	0	0	0	0	0	0	0	0	0	0	0	0	0	0	0	0	0	0	0	0	0	0	0	0	0	0	0	0	0	0	0	0	0	0	0	0
OTU_169	0	0	0	0	0	0	0	0	0	0	0	2	0	0	0	0	0	0	0	0	0	0	0	0	0	0	0	0	0	0	0	0	0	0	0	0	0	0	0	0	0	0	0	0	0	0	0	0	0
OTU_133	0	0	0	0	1	0	0	1	1	0	0	0	0	0	0	0	0	0	0	0	0	0	0	0	0	5	0	0	2	0	0	6	0	0	47	0	0	0	0	0	2	0	0	0	0	0	0	0	3
OTU_327	0	0	0	0	0	0	0	0	0	1	0	0	0	0	0	0	0	0	0	0	0	0	0	0	0	0	0	0	0	0	0	0	0	0	0	0	0	0	0	0	0	0	0	0	0	0	0	0	0
OTU_184	0	0	0	0	0	0	0	0	1	0	0	0	0	0	0	0	0	0	0	0	0	0	0	0	0	0	0	0	0	0	0	0	0	0	0	0	0	0	0	0	0	0	0	0	0	0	0	0	0
OTU_555	0	0	0	0	0	0	0	3	2	0	0	41	0	0	0	0	0	0	0	0	0	0	0	0	0	0	0	1	4	0	0	1	0	0	0	0	0	0	0	0	0	1	0	0	0	0	0	0	0
OTU_272	0	0	0	0	0	0	0	0	0	0	0	1	0	0	0	0	0	0	0	0	0	0	0	0	0	1	0	0	0	0	0	0	0	0	0	0	0	0	0	0	0	0	0	0	0	0	0	0	0
OTU_267	0	0	0	0	0	0	0	0	0	0	0	0	0	0	0	0	0	0	0	0	0	0	0	0	0	0	0	0	0	0	0	0	0	0	0	0	0	0	0	0	0	0	0	0	0	0	0	0	0
OTU_483	0	0	0	0	0	0	2	0	0	0	0	0	0	0	0	0	0	0	0	0	0	0	16	0	0	0	0	0	0	0	0	0	0	0	0	0	0	17	0	0	0	0	0	0	0	0	0	0	0
OTU_103	0	0	0	0	0	0	0	0	0	0	0	0	0	0	0	0	0	0	0	0	0	0	0	0	0	0	0	0	0	0	0	0	0	0	0	0	0	0	0	0	0	0	0	0	0	0	0	0	0
OTU_586	0	0	0	0	0	0	0	0	0	0	0	0	0	0	0	0	0	0	0	0	0	0	0	0	0	0	0	0	0	0	0	0	0	0	0	0	0	0	0	0	0	0	0	0	0	0	0	0	0
OTU_375	0	0	0	0	0	31	0	10	0	0	0	25	0	0	0	0	0	0	0	0	0	0	0	0	0	0	0	0	0	0	0	0	0	0	0	0	0	0	0	0	1	0	0	0	0	0	0	0	0
OTU_639	0	0	0	0	0	0	0	0	0	0	3	0	0	0	0	0	0	0	0	0	0	0	0	0	0	0	0	0	0	0	0	0	0	0	0	0	0	0	0	0	0	0	0	0	2	0	5	0	1
OTU_602	0	0	0	0	0	49	0	0	0	0	0	0	0	0	0	0	0	0	0	0	0	0	0	0	0	0	0	0	0	0	0	0	0	0	0	0	0	0	0	0	0	0	0	0	0	0	0	0	0
OTU_577	0	0	0	0	0	0	2	18	0	0	0	4	0	0	0	0	0	0	0	0	0	1	0	0	0	0	0	0	6	0	0	0	0	0	0	0	0	0	0	0	0	0	0	0	0	0	0	0	0
OTU_354	0	0	0	0	0	0	0	0	0	0	0	0	0	0	0	0	0	0	0	0	0	0	0	0	0	0	0	0	0	0	0	0	0	0	0	0	0	0	0	0	0	0	0	0	0	0	0	0	0
OTU_430	0	0	0	0	0	0	0	0	0	0	0	0	0	20	15	0	0	0	0	0	0	0	0	0	0	0	0	0	0	0	0	0	0	0	0	0	0	0	0	0	0	4	0	0	0	0	0	0	0
OTU_298	0	0	0	0	0	0	1	0	0	0	0	0	0	0	0	0	0	0	0	0	0	0	0	0	0	0	0	0	0	0	0	0	0	0	0	0	0	0	0	0	0	0	0	0	0	0	0	0	0
OTU_290	0	0	1	2	0	0	0	16	1	0	3	0	0	0	0	0	0	0	0	0	0	0	0	0	3	0	2	0	5	0	0	0	0	0	0	0	0	0	0	0	0	0	0	0	0	0	1	0	0
OTU_554	0	0	0	1	0	0	0	0	2	0	0	0	0	0	0	0	0	0	0	0	0	0	0	0	0	0	0	0	0	0	0	0	0	0	0	0	0	0	0	0	0	0	0	0	0	0	0	0	0
OTU_249	0	0	0	0	0	0	0	0	0	0	0	0	0	0	0	0	0	0	0	0	0	0	0	0	0	0	0	0	0	0	0	0	0	0	0	0	0	0	0	0	0	0	0	0	0	0	0	0	0
OTU_581	0	0	0	0	0	0	0	6	0	0	0	0	0	0	0	1	0	0	0	0	0	0	0	1	0	0	0	0	6	0	0	0	0	0	0	0	0	0	0	0	0	0	0	0	0	0	0	0	0
OTU_116	0	0	0	0	0	14	0	0	0	0	0	0	0	0	0	0	0	0	0	0	0	0	0	0	0	0	0	0	0	0	0	0	0	0	0	0	0	0	0	0	0	1	0	0	0	0	0	0	0
OTU_562	0	0	0	0	0	0	0	0	0	0	6	0	0	0	0	0	0	0	0	0	0	0	0	0	0	0	4	0	16	0	0	0	0	0	0	0	1	1	0	0	0	0	0	0	7	0	0	0	8
OTU_174	0	0	0	0	0	0	0	0	0	0	0	0	0	0	0	0	0	0	0	0	65	0	0	0	0	7	0	0	0	0	0	0	0	1	0	0	0	0	0	0	0	0	0	0	0	0	0	0	0
OTU_294	0	0	0	0	0	0	0	0	0	0	0	0	0	0	0	0	0	0	0	0	0	0	0	0	0	0	0	0	0	0	0	0	0	0	0	0	0	0	0	0	0	0	0	0	0	0	0	0	0
OTU_337	0	0	0	0	0	0	0	0	0	0	0	0	0	0	0	0	1	0	0	0	0	0	0	0	0	0	0	0	0	0	0	0	0	0	0	0	0	0	0	0	0	0	0	0	0	0	0	0	0
OTU_438	0	0	0	0	0	19	0	0	6	0	0	0	0	0	0	0	0	0	0	0	0	0	0	0	0	0	0	0	0	0	0	0	0	0	0	0	0	0	0	0	0	0	0	0	0	0	0	0	0
OTU_303	0	0	0	0	0	0	0	0	0	0	0	0	0	0	0	0	0	0	0	0	0	0	0	0	0	0	0	0	0	0	0	0	0	0	0	0	0	0	0	0	0	0	0	0	1	0	0	0	0
OTU_640	0	0	0	0	0	0	0	0	0	0	0	0	0	0	0	0	0	0	0	0	0	0	0	0	0	0	0	0	0	0	0	0	0	0	0	0	0	0	0	0	0	0	0	0	0	0	0	0	0
OTU_177	0	0	0	0	0	0	0	0	0	0	0	0	0	18	5	0	0	0	0	0	0	0	0	0	0	0	0	0	0	0	0	0	0	0	0	0	0	0	0	0	0	0	0	0	0	0	0	0	0
OTU_412	0	1	0	0	0	0	0	1	0	0	0	0	0	0	0	0	0	0	0	0	0	0	0	0	0	0	0	0	0	0	0	0	0	0	0	0	0	0	0	0	0	0	0	0	0	0	0	0	0
OTU_612	0	0	0	0	0	0	0	1	0	0	0	0	0	0	0	0	0	0	0	0	0	0	0	0	0	0	0	0	0	0	0	0	0	0	0	0	0	0	0	0	0	0	0	0	0	0	0	0	0
OTU_565	0	0	0	0	0	0	0	0	0	0	0	0	0	0	0	0	0	0	0	0	0	0	0	0	3	0	0	0	0	0	0	0	0	0	0	0	0	0	0	0	0	0	0	0	0	0	0	0	0
OTU_363	0	0	0	0	0	0	0	0	0	0	0	0	0	0	0	0	0	0	0	0	6	0	0	0	0	0	0	0	0	0	0	0	0	0	0	0	0	0	0	0	0	0	0	0	0	0	0	0	0
OTU_593	0	0	0	0	0	0	0	0	0	0	0	0	0	0	0	0	0	0	0	0	0	0	0	0	1	0	0	0	0	0	0	0	0	0	0	0	0	0	0	0	0	0	0	0	0	0	0	0	0
OTU_225	1	0	0	0	0	0	0	1	0	0	0	0	0	0	0	0	0	0	0	0	0	0	0	0	0	0	1	0	0	0	1	0	0	0	0	0	0	0	0	0	0	2	0	0	0	0	0	0	0
OTU_494	0	0	0	0	0	0	0	0	0	0	0	0	0	0	0	0	0	0	0	0	0	0	0	1	0	0	0	0	0	0	0	0	0	0	0	0	0	0	0	0	0	0	0	0	0	0	0	0	0
OTU_391	0	0	0	0	0	0	0	0	0	40	0	0	0	0	0	91	0	3	1	0	0	0	0	1	0	0	0	0	0	0	1	0	0	0	0	0	0	0	0	0	2	0	0	0	0	0	1	0	0
OTU_653	0	0	0	0	0	0	0	0	0	0	0	0	0	0	0	0	0	0	0	0	0	0	0	0	0	0	0	0	0	0	0	0	0	0	0	0	0	0	0	0	0	0	0	0	0	0	0	0	0
OTU_649	0	0	0	0	0	0	0	0	0	0	0	0	0	0	0	0	0	0	0	0	0	0	0	0	0	0	0	0	0	0	0	0	0	0	0	0	0	0	0	0	0	0	0	0	0	0	0	0	0
OTU_637	0	0	0	0	0	0	0	0	0	0	0	0	0	0	0	0	0	0	0	0	8	0	0	0	0	0	0	0	0	8	0	0	0	0	0	0	0	0	0	0	0	1	0	0	0	0	0	0	0
OTU_499	0	0	0	0	0	0	0	0	0	0	0	0	0	0	0	0	0	0	0	0	0	0	0	0	0	0	0	0	0	0	0	0	0	0	0	0	0	0	0	0	0	0	0	0	0	0	0	0	0
OTU_474	0	0	0	0	0	0	0	0	0	0	0	0	0	0	0	0	0	0	0	0	0	0	0	0	0	0	0	0	0	0	0	0	0	0	0	0	0	0	0	0	0	0	0	0	0	0	0	0	0
OTU_621	0	0	0	0	0	0	0	0	0	0	0	0	0	0	0	0	0	0	0	0	0	0	0	0	0	0	0	0	0	0	0	0	0	0	0	0	0	0	0	0	0	0	0	0	0	0	0	0	0
OTU_505	0	0	0	0	0	0	0	0	0	0	0	0	0	0	0	0	0	0	0	0	0	0	0	0	0	0	0	0	0	0	0	0	0	0	0	0	0	0	0	0	0	0	0	0	0	0	0	0	0
OTU_601	0	0	0	0	0	0	0	0	0	0	0	0	0	0	0	0	0	0	0	0	0	0	0	0	0	0	0	0	0	0	0	0	0	0	0	0	0	0	0	1	0	0	0	0	0	0	0	0	0
OTU_656	0	0	0	0	0	0	0	0	0	0	0	0	0	0	0	0	0	0	0	0	0	0	0	0	0	0	0	0	0	0	0	0	0	0	0	0	0	0	0	0	0	0	0	0	0	0	0	0	0
OTU_627	0	0	0	0	0	0	0	0	0	0	0	0	0	0	0	0	0	0	0	0	0	0	0	0	0	0	0	0	0	0	0	0	0	0	0	0	0	0	0	0	0	0	0	0	0	0	0	0	0
OTU_364	0	0	0	0	0	0	0	0	0	0	0	0	0	0	0	0	0	0	0	1	0	0	0	0	0	0	0	0	0	0	0	0	0	0	0	0	0	0	0	0	0	0	0	0	0	0	0	0	0
OTU_143	0	0	0	0	0	0	0	0	0	0	0	0	0	0	0	0	0	0	0	0	0	0	0	0	1	0	3	0	1	0	0	0	0	0	0	0	0	0	0	0	0	0	0	0	1	0	2	0	0
OTU_362	0	0	0	0	0	0	0	0	0	0	0	0	0	0	0	0	0	0	0	0	0	0	0	0	0	0	0	0	0	0	0	0	0	0	0	0	0	0	0	0	0	0	0	0	0	0	0	0	0
OTU_458	0	0	0	0	0	0	0	0	0	0	0	0	0	0	0	0	0	0	0	0	0	0	0	0	0	0	0	0	0	0	1	0	0	0	0	0	0	0	0	0	0	0	0	0	0	0	0	0	0
OTU_183	0	0	0	0	0	0	0	1	1	0	0	0	0	0	0	0	0	0	0	0	0	0	0	0	0	0	0	0	0	0	0	0	0	0	0	0	0	1	0	0	0	0	0	0	0	0	0	0	0
OTU_194	0	0	0	0	0	0	1	0	0	0	0	0	0	0	0	0	0	0	0	0	0	0	0	0	0	0	0	0	0	0	0	0	0	0	0	0	0	0	0	0	0	0	0	0	0	0	0	0	0
OTU_498	0	0	0	0	0	0	0	0	0	1	0	0	0	0	0	0	0	0	0	0	0	0	0	0	0	0	0	0	0	0	0	0	0	0	0	0	0	0	0	0	0	0	0	0	0	0	0	0	0
OTU_424	0	0	0	0	0	0	0	3	1	0	7	0	0	0	0	0	0	0	0	0	0	0	0	0	2	0	3	0	2	0	0	0	0	0	0	0	0	0	0	0	0	2	0	0	1	0	0	0	1
OTU_371	0	0	0	0	0	0	0	0	0	0	0	0	0	0	0	0	0	0	3	0	0	0	0	0	0	0	0	0	0	0	0	0	0	0	0	0	0	0	0	0	0	0	0	0	0	0	0	0	0
OTU_609	0	0	0	0	0	0	0	0	0	0	0	0	0	0	0	0	0	0	0	0	0	0	0	0	0	0	0	0	0	0	0	0	0	0	0	0	0	0	0	0	0	0	0	0	0	0	0	0	0
OTU_400	0	0	0	0	0	0	0	0	0	0	0	0	0	0	0	0	0	0	0	0	0	0	0	0	0	0	0	0	0	0	0	0	0	0	0	0	0	0	0	0	0	0	0	0	0	0	0	0	0
OTU_173	0	0	0	0	0	0	4	0	0	0	0	0	0	0	0	0	0	0	0	0	0	0	0	0	0	0	0	0	0	0	0	0	0	0	0	0	0	0	0	0	0	0	0	0	0	0	0	0	0
OTU_431	0	0	0	0	0	0	0	0	0	0	0	0	0	0	0	0	0	0	0	0	0	0	0	0	1	0	1	0	0	0	0	0	0	0	0	0	0	0	0	0	0	0	0	0	0	0	0	0	0
OTU_271	0	0	0	0	0	0	0	0	0	0	0	0	0	0	0	0	0	0	0	0	0	0	0	0	0	0	0	0	0	0	0	0	0	0	0	0	0	0	0	0	0	0	0	0	0	0	0	0	0
OTU_665	0	0	0	1	0	0	0	0	0	0	0	0	0	0	0	0	0	0	0	0	0	0	0	0	0	0	0	0	0	0	0	0	0	0	0	0	0	0	0	0	0	0	0	0	0	0	0	0	0
OTU_207	0	0	0	0	0	0	0	0	0	0	0	0	0	0	0	0	0	0	0	0	0	0	0	0	1	0	0	0	0	0	0	0	0	0	0	0	0	0	0	0	0	0	0	0	0	0	0	0	0
OTU_419	0	0	0	0	0	0	0	0	0	0	0	0	0	0	0	0	0	0	0	0	0	0	0	0	0	0	0	0	0	0	0	0	0	0	0	0	0	0	0	0	0	0	0	0	0	0	0	0	0
OTU_659	50	0	0	27	0	0	0	0	0	10	0	0	0	0	0	19	0	0	0	0	0	0	0	0	0	0	0	0	0	0	0	0	0	25	0	0	0	0	0	0	0	0	0	0	0	0	0	0	0
OTU_471	0	0	0	0	0	0	0	0	0	0	4	0	0	0	0	0	0	0	0	0	0	0	0	0	0	0	0	0	0	0	0	0	0	0	0	0	0	0	0	0	0	0	0	0	0	0	0	0	0
OTU_662	0	0	0	0	0	0	0	0	1	0	0	0	0	0	0	0	0	0	0	0	0	0	0	0	0	0	0	0	0	0	0	0	0	0	0	0	0	0	0	0	0	0	0	0	0	0	0	0	0
OTU_282	0	0	0	0	0	0	0	0	0	0	0	0	0	0	0	0	0	0	0	0	0	0	0	0	0	0	0	0	0	0	0	0	0	0	0	0	0	0	0	0	0	0	0	0	0	0	0	0	0
OTU_19	0	0	0	0	0	0	0	0	0	0	0	0	0	0	0	0	0	0	0	0	0	0	0	0	0	0	0	0	0	0	0	0	0	0	0	0	0	0	0	0	0	0	0	0	0	0	0	0	0
OTU_629	0	0	0	0	0	0	0	18	0	0	0	3	0	0	0	0	0	0	1	0	0	0	0	0	0	0	0	0	0	0	0	0	0	0	0	0	0	0	0	0	0	0	0	0	0	0	0	0	0
OTU_493	0	0	0	0	0	0	0	0	0	0	0	0	0	0	0	0	0	0	0	0	0	0	0	0	0	0	0	0	0	0	0	0	0	0	0	0	0	0	0	0	0	0	0	0	0	0	0	0	0
OTU_536	0	0	0	0	0	0	0	0	0	0	0	0	0	0	0	0	0	0	0	0	0	0	0	0	0	0	0	0	0	0	0	0	0	0	0	0	0	0	0	0	0	0	0	0	0	0	0	0	0
OTU_526	0	0	0	0	0	0	0	0	0	0	0	0	0	0	0	0	0	0	0	0	0	0	0	0	0	0	0	0	0	0	0	0	0	0	0	0	0	0	0	0	0	0	0	0	0	0	0	0	0
OTU_457	0	0	0	0	0	0	0	0	1	0	0	0	0	0	0	0	0	0	0	0	0	0	0	0	0	0	0	0	0	0	0	0	0	0	0	0	0	0	0	0	0	0	0	0	0	0	0	0	0
OTU_584	0	0	0	0	0	0	0	59	0	0	0	0	0	0	0	0	0	0	1	0	0	0	0	0	0	0	0	0	0	0	0	0	0	0	0	0	0	0	0	0	0	0	0	0	0	0	0	0	0
OTU_467	2	0	0	1	0	0	0	0	4	0	0	0	0	0	0	2	2	0	0	0	2	5	1	0	0	0	0	0	0	0	0	0	0	0	0	0	0	0	0	0	0	0	0	0	0	0	0	1	0
OTU_324	0	0	0	0	0	7	0	0	1	0	0	0	0	0	0	0	1	0	0	0	0	0	0	0	0	0	0	1	0	0	0	0	0	0	0	0	0	0	0	0	0	0	0	0	0	0	0	0	0
OTU_478	0	0	0	1	0	0	0	0	0	0	0	2	0	0	0	0	0	0	0	0	0	0	0	0	0	0	0	0	0	0	0	0	0	0	0	0	0	0	0	0	0	0	0	0	0	0	0	0	0
OTU_570	0	0	0	0	0	0	0	0	0	0	0	0	0	0	0	0	0	0	0	0	0	0	0	0	0	0	0	0	0	0	0	0	0	0	0	0	0	0	0	0	0	0	0	0	0	0	0	0	0
OTU_517	0	0	0	0	0	0	0	0	0	0	0	0	0	0	0	0	0	0	0	0	0	0	0	0	0	0	0	0	0	0	0	0	0	0	0	0	0	0	0	0	0	0	0	0	0	0	0	0	0
OTU_558	0	0	0	0	0	0	0	0	0	0	0	0	0	0	0	0	0	0	0	0	0	0	0	0	0	0	0	0	0	0	0	0	0	0	0	0	0	0	0	0	0	0	0	0	0	0	0	0	0
OTU_203	0	0	0	0	0	0	0	0	0	0	0	0	0	0	0	0	0	0	0	0	0	0	0	0	0	0	0	0	0	0	0	0	0	0	0	0	0	0	0	0	0	0	0	0	0	0	0	0	0
OTU_340	0	0	0	0	0	0	0	0	0	0	0	0	0	0	0	0	0	0	0	0	0	0	0	0	0	0	0	0	0	0	0	0	0	0	0	0	0	0	0	0	0	0	0	0	0	0	0	0	0
OTU_550	0	0	0	0	0	0	0	0	1	0	0	0	0	0	0	0	0	0	0	0	0	0	0	0	0	0	0	0	0	0	0	0	0	0	0	0	0	0	0	0	0	0	0	0	0	0	0	0	0
OTU_421	0	0	0	0	0	0	0	0	0	0	0	0	0	0	0	0	0	0	0	0	0	0	0	0	0	0	0	0	0	0	0	0	0	0	0	0	0	0	0	0	0	0	0	0	0	0	0	0	0
OTU_588	0	0	0	0	0	0	0	0	0	0	0	0	0	0	0	0	0	0	0	0	0	0	0	0	0	0	0	0	0	0	0	0	0	0	0	0	0	0	0	0	0	0	0	0	0	0	0	0	0
OTU_559	0	0	0	0	0	0	0	0	0	0	0	0	0	0	0	0	0	0	0	0	0	0	0	0	0	0	0	0	0	0	0	0	0	0	0	0	0	0	0	0	0	0	0	0	0	0	0	0	0
OTU_244	0	0	0	0	0	4	0	0	0	0	0	0	0	0	0	0	0	0	0	0	0	0	0	0	0	1	0	0	0	2	0	0	0	0	0	0	0	0	1	0	0	0	1	0	0	0	0	0	0
OTU_341	0	0	0	0	0	0	0	0	0	0	0	0	0	0	0	0	0	0	0	0	16	0	0	0	0	0	0	0	0	0	0	0	0	0	0	0	0	0	0	0	0	0	0	0	0	0	0	0	0
OTU_350	0	0	0	0	0	0	0	0	0	0	0	1	0	0	0	0	0	2	0	0	0	0	0	0	0	0	0	0	0	0	0	0	0	0	0	0	0	0	0	0	0	0	0	0	0	0	0	0	0
OTU_132	0	0	0	0	0	0	0	11	0	0	0	0	0	0	0	0	0	0	0	0	0	0	0	0	0	0	0	0	0	0	0	0	0	0	0	0	0	0	0	0	0	0	0	0	0	0	0	0	0
OTU_611	0	0	0	0	0	0	0	4	0	0	0	0	0	0	0	0	0	0	0	0	0	0	0	0	0	0	0	0	4	0	0	0	2	0	0	0	0	0	0	0	0	0	0	0	6	0	0	0	3
OTU_393	0	0	0	0	0	0	0	0	0	0	0	0	0	0	0	0	0	0	0	0	0	0	0	0	0	0	0	0	0	0	0	0	0	0	0	0	0	0	0	0	0	0	0	0	0	0	0	0	0
OTU_608	0	0	0	0	0	0	0	0	0	0	0	0	0	0	0	0	0	0	0	0	0	0	0	0	0	0	0	0	0	0	0	0	0	0	0	0	0	0	0	0	0	0	0	0	0	0	0	0	0
OTU_582	0	0	0	0	0	0	0	0	4	0	0	0	0	0	0	0	0	0	0	0	0	0	0	0	2	0	2	0	3	9	0	0	1	0	0	0	0	0	0	0	0	0	5	0	0	0	0	0	1
OTU_368	0	0	0	0	0	0	0	0	0	0	0	0	0	0	0	0	0	0	0	0	0	0	0	0	0	0	0	0	0	0	0	0	0	0	0	0	0	0	0	0	0	0	0	0	0	0	0	0	0
OTU_279	0	0	0	0	0	0	0	0	0	0	0	0	0	0	0	0	0	0	0	0	0	0	0	0	0	0	0	0	0	0	0	0	0	0	0	0	0	0	0	0	0	0	0	0	0	0	0	0	0
OTU_342	0	0	0	0	0	0	0	0	0	0	0	0	0	0	0	0	0	0	0	0	0	0	0	0	0	0	0	0	0	0	0	0	0	0	0	0	0	0	0	0	0	0	0	0	0	0	0	0	0
OTU_388	0	0	0	0	0	0	0	0	0	0	0	0	0	0	0	0	0	0	0	0	12	0	0	0	0	0	0	0	0	0	0	0	0	0	0	0	0	0	0	0	0	0	0	0	0	0	0	0	0
OTU_310	0	0	0	0	0	0	0	0	0	0	0	0	0	0	0	0	0	0	0	0	0	0	0	0	0	0	0	0	0	0	0	0	0	0	0	0	0	0	0	1	0	0	0	0	0	0	0	0	0
OTU_647	1	1	0	0	0	0	0	0	0	0	0	0	0	0	0	0	0	0	0	0	0	0	0	0	0	0	0	0	0	0	0	0	0	0	0	0	0	0	0	0	0	0	0	0	0	0	0	0	0
OTU_644	0	0	0	0	0	0	0	0	0	0	0	0	0	0	0	0	0	0	0	0	0	0	0	0	0	0	0	0	0	0	0	0	0	0	0	0	0	0	0	0	0	0	0	0	0	0	1	0	0
OTU_274	0	0	0	0	0	0	0	0	0	0	0	0	0	0	0	0	0	0	0	0	0	0	0	0	0	0	0	0	0	0	0	0	0	0	0	0	0	0	0	0	0	0	0	0	0	0	0	0	0
OTU_529	0	0	0	0	0	1	0	0	0	0	0	0	0	0	0	0	0	0	0	0	0	0	0	0	0	0	0	0	0	0	0	0	0	0	0	0	0	0	0	0	0	0	0	0	0	0	1	0	0
OTU_551	0	0	0	0	0	0	0	0	0	0	0	0	0	0	0	0	0	0	0	0	0	0	0	0	0	25	0	0	0	0	0	0	0	0	0	0	0	0	0	0	0	0	0	0	0	0	0	0	0
OTU_255	0	0	0	0	0	0	0	4	0	0	0	0	0	0	0	0	0	0	0	0	0	0	0	0	0	0	0	0	0	0	0	0	0	0	0	0	0	0	0	0	0	0	0	0	0	0	0	0	0
OTU_408	0	0	0	0	0	0	0	0	0	0	0	0	0	0	0	0	0	0	0	0	0	0	0	0	0	0	0	0	0	0	1	0	0	0	0	0	0	0	0	0	0	0	0	0	0	0	2	0	0
OTU_594	0	0	0	1	0	0	0	1	0	0	0	0	0	0	0	1	0	0	0	0	0	1	0	0	0	0	0	1	0	0	0	0	0	0	1	1	0	0	0	0	1	0	0	0	0	0	1	0	0
OTU_504	0	0	0	0	0	0	0	0	0	0	0	0	0	0	0	0	0	0	0	0	0	0	0	0	0	0	0	0	0	0	0	0	0	0	0	0	0	0	0	0	0	0	0	0	0	0	0	0	0
OTU_501	0	0	0	0	0	0	0	0	0	0	0	0	0	0	0	0	0	0	0	0	0	0	0	0	0	0	0	0	0	0	0	0	0	0	0	0	0	0	0	0	0	0	0	0	0	0	0	0	0
OTU_160	0	0	0	0	0	0	0	0	0	0	0	0	0	0	0	0	0	0	0	0	0	0	0	0	0	0	0	0	0	0	0	0	0	0	0	0	0	0	0	0	0	0	0	0	0	0	0	0	0
OTU_486	0	0	0	0	0	0	0	0	0	0	0	0	0	0	0	0	0	0	0	0	6	0	0	0	0	0	0	0	0	0	0	0	0	0	0	0	0	0	0	0	0	6	0	0	0	0	0	0	0
OTU_319	34	0	0	11	0	0	0	0	0	0	0	0	0	1	0	0	0	0	0	0	0	0	1	0	0	0	0	0	0	0	0	0	0	13	0	0	0	0	0	0	0	0	0	0	0	0	0	1	0
OTU_439	0	0	0	0	0	0	0	15	1	0	3	0	0	0	0	0	0	0	0	0	0	0	0	0	1	0	0	0	5	0	0	0	0	0	0	0	0	0	0	0	0	0	0	0	0	0	0	0	1
OTU_545	0	0	0	0	0	6	0	0	0	0	4	0	0	0	0	0	0	0	0	0	0	0	0	0	1	0	0	0	2	2	0	0	0	0	0	0	0	0	0	0	0	0	2	0	0	0	0	0	0
OTU_542	3	0	0	1	0	0	0	0	0	0	0	0	0	0	0	0	0	0	0	0	0	0	0	0	0	0	0	0	0	0	0	0	0	2	0	0	0	0	0	0	0	0	0	0	0	0	0	0	0
OTU_217	0	0	0	0	0	0	1	0	0	0	0	0	0	0	0	0	0	0	0	0	0	0	0	0	0	0	0	0	0	0	0	0	0	0	0	0	0	0	0	0	0	0	0	0	0	0	0	0	0
OTU_451	0	0	0	0	0	0	0	1	0	0	0	0	0	0	0	0	0	0	0	1	0	0	0	0	0	0	0	0	0	0	0	0	0	0	0	0	0	0	0	0	0	0	0	0	0	0	0	0	0
OTU_338	0	0	0	0	0	0	0	0	0	0	0	0	0	0	0	0	0	0	0	0	0	0	0	0	0	0	0	0	0	0	0	0	2	0	0	0	0	0	0	0	0	0	0	0	0	0	0	0	0
OTU_625	1	0	0	0	1	0	0	0	6	0	0	0	0	0	0	0	1	0	1	0	0	2	0	1	0	0	0	0	1	0	0	0	1	0	0	0	0	0	1	0	0	1	0	1	0	1	0	0	0
OTU_463	0	0	0	0	0	0	0	0	0	0	0	0	0	0	0	0	0	0	0	0	0	0	0	0	0	0	0	0	0	0	0	0	0	0	0	0	0	0	0	0	0	0	1	0	0	0	0	0	0
OTU_390	1	0	0	0	0	0	0	0	0	0	0	0	0	0	0	0	0	0	0	0	0	0	0	0	0	0	0	0	0	0	0	0	0	1	0	0	0	0	0	0	0	0	0	0	0	0	0	0	7
OTU_591	0	0	0	0	0	0	0	0	0	0	0	0	0	0	0	0	0	0	0	0	0	0	0	0	0	0	0	0	0	0	0	0	0	0	0	0	0	0	0	0	0	0	0	0	0	0	0	0	0
OTU_355	0	0	0	0	0	0	0	0	0	0	0	0	0	0	0	0	0	0	0	0	0	0	0	0	0	0	0	0	0	0	0	0	0	0	0	0	0	0	0	0	0	0	0	0	0	0	0	0	0
OTU_560	0	0	0	0	0	0	0	0	0	0	0	0	0	0	0	0	0	0	0	0	0	0	0	0	0	0	0	0	0	0	0	0	0	0	0	0	0	0	0	0	0	0	0	0	0	0	0	0	0
OTU_155	0	0	0	0	0	0	0	0	0	0	0	0	0	0	0	0	0	0	0	0	0	0	0	0	0	0	0	0	0	0	0	0	0	0	0	0	0	0	0	0	0	0	0	0	0	0	0	0	0
OTU_243	0	0	0	0	0	7	0	0	0	0	0	0	0	0	0	0	0	0	0	0	0	0	0	0	0	0	0	0	0	0	0	0	0	0	0	0	0	0	0	0	0	0	0	0	0	0	0	0	0
OTU_663	0	0	0	0	0	0	0	0	0	0	0	0	0	0	0	0	0	0	0	0	0	0	0	0	0	0	0	0	0	0	0	0	0	0	0	0	0	0	0	0	0	0	0	0	0	0	0	0	0
OTU_346	0	0	0	0	0	0	0	0	0	0	0	0	0	0	0	0	0	0	0	0	0	0	0	0	0	0	0	0	0	0	0	0	0	0	0	0	0	0	0	0	0	0	0	5	0	0	0	0	0
OTU_411	0	0	1	0	0	0	0	0	0	0	0	1	0	0	0	0	0	0	0	0	0	0	0	0	0	0	0	0	0	0	0	0	0	0	0	0	2	0	0	0	0	0	0	0	0	0	0	0	0
OTU_607	0	0	0	0	0	0	0	0	0	0	0	0	0	0	0	0	0	0	0	0	0	0	0	0	0	0	0	0	0	0	0	0	0	0	0	0	0	0	0	0	0	0	0	0	0	0	0	0	0
OTU_239	0	0	0	0	0	0	1	0	0	0	0	0	0	0	0	0	0	0	0	0	0	0	0	2	0	0	0	0	0	0	0	0	0	0	0	0	0	0	0	0	0	0	2	0	0	0	0	0	0
OTU_497	0	0	0	0	0	0	0	0	0	0	0	0	0	0	0	0	0	0	0	0	0	0	0	0	0	0	0	0	0	0	0	0	0	0	0	0	0	0	0	0	0	0	0	0	0	0	0	0	0
OTU_630	0	0	0	0	0	0	0	0	0	0	7	0	0	0	0	0	0	0	0	0	0	0	0	0	1	0	0	0	0	0	0	0	0	0	0	0	0	0	0	0	0	0	0	0	0	0	0	0	0
OTU_425	0	0	0	0	0	0	0	0	0	0	0	0	0	0	0	0	0	0	0	0	0	0	0	0	1	0	0	0	0	0	0	0	0	0	0	0	0	0	0	0	0	0	0	0	0	0	0	0	0
OTU_507	0	0	0	0	0	0	0	0	0	0	0	0	0	0	0	0	0	0	0	0	0	0	0	0	0	0	0	0	0	0	0	0	0	0	0	0	0	0	0	0	0	0	0	0	0	0	0	0	0
OTU_648	0	0	0	0	0	0	0	7	0	0	0	0	0	0	0	0	0	0	0	0	0	0	0	0	0	0	0	0	0	0	0	0	0	0	0	0	0	0	0	0	0	0	0	0	0	0	0	0	0
OTU_534	0	0	0	0	0	0	0	0	0	0	0	0	0	0	0	0	0	0	0	0	0	0	0	0	0	0	0	0	0	0	0	0	0	0	0	0	0	0	0	0	0	0	0	0	0	0	0	0	0
OTU_650	0	0	0	0	0	0	0	0	0	0	0	0	0	0	0	0	0	0	0	0	0	0	0	0	0	0	0	0	0	0	0	0	0	0	0	0	0	0	0	0	0	0	0	0	0	0	0	0	0
OTU_444	0	0	0	0	0	0	0	0	0	0	0	0	0	0	0	0	0	0	0	0	0	0	0	0	0	0	0	0	0	0	0	0	0	0	0	0	0	0	0	0	0	0	0	0	0	0	0	0	0
OTU_456	0	0	0	0	0	0	0	0	2	0	0	0	0	0	0	0	0	0	0	0	0	0	0	0	0	0	0	0	0	0	0	0	0	0	0	0	0	0	0	0	0	0	0	0	0	0	0	0	0
OTU_541	0	0	0	0	0	0	0	1	0	0	0	0	0	0	0	0	0	0	0	0	0	0	0	0	0	0	0	0	0	0	0	0	0	0	0	0	0	0	0	0	0	0	0	0	0	0	0	0	0
OTU_405	0	0	0	0	0	0	0	1	0	0	0	0	0	0	0	0	0	0	0	0	0	0	0	0	0	0	0	0	0	0	0	0	0	0	0	0	0	0	0	0	0	0	0	0	0	0	0	0	0
OTU_488	1	0	0	0	0	0	0	0	0	1	0	0	0	0	0	0	0	0	0	0	0	0	0	0	0	0	0	0	0	0	0	0	0	0	0	0	0	0	0	0	0	0	0	0	0	0	0	0	0
OTU_99	0	0	0	0	0	0	0	0	0	0	0	0	0	0	0	0	0	0	0	0	0	0	0	0	0	0	0	0	0	0	0	0	0	0	0	0	0	0	0	0	0	0	0	0	0	0	0	0	0
OTU_125	0	0	0	0	0	0	0	1	0	0	0	0	0	0	0	0	0	0	0	0	0	0	0	0	0	0	0	0	0	0	0	0	0	0	0	0	0	0	0	0	0	0	0	0	0	0	0	0	2
OTU_426	0	0	0	0	0	0	0	2	0	0	1	0	0	0	0	0	0	0	0	0	0	0	0	0	0	0	1	0	0	0	0	0	0	0	0	0	0	0	0	0	0	0	0	0	0	0	0	0	1
OTU_313	0	0	0	0	0	0	0	0	0	0	0	0	0	0	0	0	0	0	0	0	0	0	0	0	0	0	0	0	0	0	0	0	0	0	0	0	0	0	0	0	0	0	0	0	0	0	0	0	0
OTU_418	0	0	0	0	0	0	0	0	0	0	0	0	0	0	0	0	0	0	0	0	0	0	0	0	0	0	0	0	0	0	0	0	0	0	0	0	0	0	0	0	0	0	1	0	0	0	0	0	0
OTU_567	0	0	0	0	0	0	0	0	0	0	0	0	0	0	0	0	0	0	0	0	0	0	0	0	0	0	0	0	0	0	0	0	0	0	0	0	0	0	0	0	0	0	0	0	0	0	0	0	0
OTU_392	0	0	0	0	0	0	0	0	0	0	0	0	0	0	0	0	0	0	0	0	0	0	0	0	0	0	0	0	0	0	0	0	0	0	0	0	0	0	0	0	0	0	0	0	0	0	0	0	0
OTU_323	0	0	0	0	0	0	0	0	0	0	0	0	0	0	0	0	0	0	0	0	0	0	0	0	0	0	0	0	0	0	0	0	0	0	0	0	0	0	0	0	0	0	0	0	0	0	0	0	0
OTU_454	0	0	0	0	0	0	0	0	0	0	0	4	0	0	0	0	0	0	0	0	0	0	0	0	0	0	0	0	0	0	0	0	0	0	0	0	0	0	0	0	0	0	0	0	0	0	0	0	0
OTU_651	0	0	0	0	0	0	0	0	0	0	0	0	0	0	0	0	0	0	0	0	0	0	0	0	0	0	0	0	0	0	0	0	0	0	0	0	0	0	0	0	0	0	0	0	0	0	0	1	0
OTU_476	0	0	0	0	0	0	0	0	5	0	0	0	0	0	0	0	0	0	0	0	0	0	0	0	0	0	0	1	0	0	0	0	0	0	0	0	0	0	0	0	0	0	0	0	0	0	0	0	0
OTU_477	0	0	0	0	0	0	0	0	0	0	0	3	0	0	0	0	0	0	0	0	0	0	0	0	0	0	0	0	0	0	0	0	0	0	0	0	0	0	0	0	0	0	0	0	0	0	0	0	0
OTU_599	0	0	0	0	0	0	0	0	0	0	0	0	0	0	0	0	0	0	0	0	0	0	0	0	0	0	0	0	0	0	0	0	0	0	0	0	0	0	0	0	0	0	0	0	0	0	0	0	0
OTU_553	0	0	0	0	0	0	0	0	0	0	0	0	0	0	0	0	0	0	0	0	0	0	1	0	2	0	0	0	0	0	0	0	0	0	0	0	0	0	0	0	0	0	0	0	0	0	0	0	0
OTU_605	0	0	0	0	0	0	0	0	0	0	0	0	0	0	0	0	0	0	0	0	0	0	0	0	0	0	0	0	0	0	0	0	0	0	0	0	0	0	0	0	0	0	0	0	0	0	0	0	0
OTU_153	0	0	0	0	0	0	0	0	0	0	0	0	0	0	0	0	0	0	0	0	0	1	0	0	0	0	0	0	0	0	0	0	0	0	0	0	0	0	0	0	0	0	0	0	0	0	0	0	0
OTU_285	0	0	0	0	0	0	0	1	0	0	0	0	0	0	0	0	0	0	0	0	0	0	0	0	0	0	0	0	0	0	1	0	1	0	0	0	0	0	0	0	0	0	0	0	0	0	0	0	0
OTU_473	0	0	0	0	0	0	0	0	0	0	0	0	0	0	0	0	0	0	0	0	0	0	0	0	0	0	0	0	0	0	0	0	0	0	0	0	0	0	0	0	0	0	0	0	0	0	0	0	0
OTU_511	0	0	0	0	0	0	0	0	0	0	0	0	0	0	0	0	0	0	0	0	0	0	0	0	0	0	0	0	0	0	0	0	0	0	0	0	0	0	0	0	0	0	0	0	0	0	0	0	0
OTU_520	0	0	0	0	0	0	0	2	0	0	0	0	0	0	0	0	0	0	0	0	0	0	0	0	0	0	0	0	0	0	0	0	0	0	0	0	0	0	0	0	0	0	0	0	0	0	0	0	0
OTU_485	0	0	0	0	0	0	0	0	0	0	0	0	0	0	0	0	0	0	0	0	0	0	0	0	0	0	0	0	0	0	0	0	0	0	0	0	0	0	0	0	0	0	0	0	0	0	0	0	0
OTU_215	0	0	0	0	0	0	0	0	0	0	0	0	0	0	0	0	0	0	0	0	0	0	0	0	0	0	0	0	0	0	0	0	0	0	0	0	0	0	0	0	0	0	0	0	0	0	0	0	0
OTU_546	0	0	0	0	0	0	0	0	3	0	0	0	0	0	0	0	0	0	0	0	0	0	0	0	0	0	0	0	0	0	0	0	0	0	0	0	0	0	0	0	0	0	0	0	0	0	0	0	0
OTU_29	0	0	0	0	0	0	0	0	0	0	0	0	0	3	2	0	0	0	0	0	0	0	0	0	0	0	0	0	0	0	0	0	0	0	0	0	0	0	0	0	0	0	0	0	0	0	0	0	0
OTU_580	0	0	0	0	0	0	0	0	0	0	0	0	0	0	0	0	0	0	0	0	0	0	0	0	0	0	0	0	0	0	0	0	0	0	0	0	0	0	0	0	0	0	0	0	0	0	0	0	0
OTU_492	0	0	0	0	0	0	0	0	0	0	0	0	0	0	0	0	0	0	0	0	0	0	0	0	0	0	0	0	0	0	0	0	0	0	0	0	0	0	0	0	0	0	0	0	0	0	0	0	0
OTU_389	0	0	0	0	0	0	0	0	0	0	0	0	0	0	0	0	0	0	0	0	0	0	0	0	0	0	0	0	0	0	0	0	0	0	0	0	0	0	0	0	0	0	0	0	0	0	0	0	0
OTU_452	0	0	0	0	0	0	2	0	0	0	0	0	0	0	0	0	0	0	0	0	0	0	0	0	0	0	0	0	0	0	0	0	0	0	0	0	0	0	0	0	0	0	0	0	0	0	0	0	0
OTU_399	0	0	0	0	0	0	0	0	0	0	0	0	0	0	0	0	0	0	0	0	0	0	0	0	0	0	0	0	0	0	0	0	0	0	0	0	0	0	0	0	0	0	0	0	0	0	0	0	0
OTU_293	0	0	0	0	0	0	0	0	0	0	0	0	0	0	0	0	0	0	0	0	0	0	0	0	0	0	0	0	0	0	0	0	0	0	0	0	0	0	0	0	0	0	0	0	0	0	0	0	0
OTU_587	0	0	0	0	0	0	0	0	0	0	0	0	0	0	0	0	0	0	0	0	0	0	0	0	0	0	0	0	0	0	0	0	0	0	0	0	0	0	0	0	0	0	0	0	0	0	0	0	0
OTU_374	0	0	0	0	0	0	0	0	0	0	0	0	0	0	0	0	0	0	0	0	0	0	0	0	0	0	0	0	0	0	0	0	0	0	0	0	0	0	0	0	0	0	0	0	0	0	0	0	0
OTU_410	0	0	0	0	0	0	0	0	0	0	0	0	0	0	0	0	0	0	0	0	0	0	0	0	0	0	0	0	0	0	0	0	0	0	0	0	0	0	0	0	0	0	0	0	0	0	0	0	0
OTU_296	0	0	0	0	0	0	0	0	0	0	0	0	0	0	0	0	0	0	0	0	0	0	0	0	0	0	0	0	0	0	0	0	0	0	0	0	0	0	0	0	0	0	0	0	0	0	0	0	0
OTU_572	0	0	0	0	0	0	0	0	0	0	0	0	0	0	0	0	0	0	0	0	0	0	0	0	0	0	0	0	0	0	0	0	0	0	0	0	0	0	0	0	0	0	0	0	0	0	0	0	0
OTU_521	0	0	0	0	0	0	0	0	0	0	0	0	0	0	0	0	0	0	0	0	0	0	0	0	0	0	0	0	0	0	0	0	0	0	0	0	0	0	0	0	0	0	0	0	0	0	0	0	0
OTU_373	0	0	0	0	0	0	0	0	0	0	0	0	0	0	0	0	0	0	0	0	0	0	0	0	0	0	0	0	0	0	0	0	0	0	0	0	0	0	0	0	0	0	0	0	0	0	0	0	0
OTU_631	0	0	0	0	0	0	0	0	0	0	0	0	0	0	0	0	0	0	0	0	0	0	0	0	0	0	0	0	0	0	0	0	0	0	0	0	0	0	0	0	0	0	0	0	0	0	0	0	0
OTU_606	0	0	0	0	0	0	0	0	0	0	0	0	0	0	0	0	0	0	0	0	0	0	0	0	0	0	0	0	0	0	0	0	0	0	0	0	0	0	0	0	0	0	0	0	0	0	0	0	0
OTU_394	0	0	0	0	0	0	0	0	0	0	0	0	0	0	0	0	0	0	0	0	0	0	0	0	0	0	0	0	0	0	0	0	0	0	0	0	0	0	0	0	0	0	0	0	0	0	0	0	0
OTU_604	0	0	0	0	0	0	0	0	0	0	0	0	0	0	0	0	0	0	0	0	0	0	0	0	0	0	0	0	0	0	0	0	0	0	0	0	0	0	0	0	0	0	0	0	0	0	0	0	0
OTU_543	0	0	0	0	0	0	0	0	0	0	0	0	0	0	0	0	0	0	0	0	0	0	0	0	0	0	0	0	0	0	0	0	0	0	0	0	0	0	0	0	0	0	0	0	0	0	0	0	2
OTU_666	0	0	0	0	0	0	0	1	0	0	0	0	0	0	0	0	0	0	0	0	0	0	0	0	0	0	0	0	0	0	0	0	0	0	0	0	0	0	0	0	0	0	0	0	0	0	0	0	0
OTU_512	0	0	0	0	0	0	0	0	0	0	0	0	0	0	0	0	0	0	0	0	0	0	0	0	0	0	0	0	0	0	0	0	0	0	0	0	0	0	0	0	0	0	0	0	0	0	0	0	0
OTU_351	0	0	0	0	0	0	0	1	0	0	0	0	0	0	0	0	0	0	0	0	0	0	0	0	0	0	0	0	0	0	0	0	0	0	0	0	0	0	0	0	0	0	0	0	0	0	0	0	0
OTU_397	0	0	0	0	0	0	0	0	0	0	0	0	0	0	0	0	0	0	0	0	0	0	0	0	0	0	0	0	0	0	0	0	0	0	0	0	0	0	0	0	0	0	0	0	0	0	0	0	0
OTU_442	0	0	0	0	0	0	0	0	0	0	0	0	2	0	0	0	0	0	0	0	0	0	0	0	0	0	0	0	0	0	0	0	0	0	0	0	0	0	0	0	0	0	0	0	0	0	0	0	0
OTU_369	0	0	0	0	0	0	0	0	0	0	0	0	0	0	0	0	0	0	0	0	0	0	0	0	0	0	0	0	0	0	1	0	0	0	0	0	0	0	0	0	0	0	0	0	0	0	0	0	0
OTU_592	0	0	0	0	0	0	0	0	0	0	0	0	0	0	0	0	0	0	0	0	0	0	0	0	0	0	0	0	0	0	0	0	0	0	0	0	0	0	0	0	0	0	0	0	0	0	0	0	0
OTU_329	0	0	0	0	0	0	0	0	0	0	0	0	0	0	0	0	0	0	0	0	0	0	0	0	0	0	0	0	0	0	0	0	0	0	0	0	0	0	0	0	0	0	0	0	0	0	0	0	0
OTU_508	0	0	0	0	0	0	0	0	0	0	0	0	0	0	0	0	0	0	0	0	0	0	0	0	0	0	0	0	0	0	0	0	0	0	0	0	0	0	0	0	0	0	0	0	0	0	0	0	0
OTU_622	0	0	0	0	0	0	0	0	0	0	0	0	0	0	0	0	0	0	0	0	0	0	0	0	0	0	0	0	0	0	0	0	0	0	0	0	0	0	0	0	0	0	0	0	0	0	0	0	0
OTU_265	0	0	0	0	0	0	0	0	0	0	0	0	0	0	0	0	0	0	0	0	0	0	0	0	0	0	0	0	0	0	0	0	0	0	0	0	0	0	0	0	0	0	0	0	0	0	0	0	0
OTU_658	0	0	0	0	0	0	0	0	0	0	0	0	0	0	0	0	0	0	0	0	0	0	0	0	0	0	0	0	0	0	0	0	0	0	0	0	0	0	0	0	0	0	0	0	0	0	0	0	0
OTU_343	0	0	0	0	0	0	0	0	0	0	0	0	0	0	0	0	0	0	0	0	0	0	0	0	0	0	0	0	0	0	0	0	0	0	0	0	0	0	0	0	0	0	0	0	0	0	0	0	0
OTU_325	0	0	0	0	0	0	0	0	0	0	0	0	0	0	0	0	0	0	0	0	0	0	0	0	0	0	0	0	0	0	0	0	0	0	0	0	0	0	0	0	0	0	0	0	0	0	0	0	0
OTU_262	0	0	0	0	0	0	0	0	0	0	0	0	0	0	0	0	0	0	0	0	0	0	0	0	0	0	0	0	0	0	0	0	0	0	0	0	0	0	0	0	0	0	0	0	0	0	0	0	0
OTU_387	0	0	0	0	0	0	0	0	0	0	0	0	0	0	0	0	0	0	0	0	0	0	0	0	0	0	0	0	0	0	0	0	0	0	0	0	0	0	0	0	0	0	0	0	0	0	0	0	0
OTU_380	0	0	0	0	0	0	0	0	0	0	0	0	0	0	0	0	0	0	0	0	0	0	0	0	0	0	0	0	0	0	0	0	0	0	0	0	0	0	0	0	0	0	0	0	0	0	0	0	0
OTU_509	0	0	0	0	0	0	0	0	0	0	0	0	0	0	0	0	0	0	0	0	0	0	0	0	0	0	0	0	0	0	0	0	0	0	0	0	0	0	0	0	0	0	0	0	0	0	0	0	0
OTU_548	0	0	0	0	0	0	0	0	0	0	0	0	0	0	0	0	0	0	0	0	0	0	0	0	0	0	0	0	0	0	0	0	0	0	0	0	0	0	0	0	0	0	0	0	0	0	0	0	0
OTU_328	0	0	0	0	0	0	0	0	0	0	0	0	0	0	0	0	0	0	0	0	0	0	0	0	0	0	0	0	0	0	0	0	0	0	0	0	0	0	0	0	0	0	0	0	0	0	0	0	0
OTU_484	0	0	0	0	0	0	0	0	0	0	0	0	0	0	0	0	0	0	0	0	0	0	0	0	0	0	0	0	0	0	0	0	0	0	0	0	0	0	0	0	0	0	0	0	0	0	0	0	0
OTU_235	0	0	0	0	0	0	0	0	0	0	0	0	0	0	0	0	0	0	0	0	0	0	0	0	0	0	0	0	0	0	0	0	0	0	0	0	0	0	0	0	0	0	0	0	0	0	0	0	0
OTU_654	0	0	0	0	0	0	0	0	0	0	0	0	0	0	0	0	0	0	0	0	0	0	0	0	0	0	0	0	0	0	0	0	0	0	0	0	0	0	0	0	0	0	0	0	0	0	0	0	0
OTU_522	0	0	0	0	0	0	0	0	0	0	0	0	0	0	0	0	0	0	0	0	0	0	0	0	0	0	0	0	0	0	0	0	0	0	0	0	0	0	0	0	0	0	0	0	0	0	0	0	0
OTU_590	0	0	0	0	0	0	0	0	0	0	0	0	0	0	0	0	0	0	0	0	0	0	0	0	0	0	0	0	0	0	0	0	0	0	0	0	0	0	0	0	0	0	0	0	0	0	0	0	0
[truncated: 258 more columns]

## Sheet: Table S2c
# Constructed from biom file
#OTU ID	A2050	A2048	A5191	A5196	A2097	A5198	A5241	A2070	A5330	A5351	A5250	A5161	A2040	A5240	A2126	A2043	A5160	A5334	A2082	A5341	A2042	A2104	A2134	A5197	A2092	A5337	A2071	A5333	A5194	A5248	A2049	A2130	A2127	A2129	A2131	A5332	A5230	A2045	A2140	A5206	A5157	A2044	A5369	A5349	A2065	A5336	A5223	A5335	A2086
OTU_3	5	0	3	1	4	1	1	8	1	1	0	1	2	0	3	4	2	0	2	1	1	6	2	0	1	1	4	0	1	2	0	3	4	1	5	0	1	0	1	1	1	3	0	1	0	0	2	1	3
OTU_1	5308	4737	221	97	4289	252	18	48988	499	2225	53	1817	1874	23	4414	6699	2081	528	4863	704	8598	5480	3646	246	1362	1134	5010	1120	214	39	2287	5532	6401	4715	4327	1387	1593	2036	1866	209	3400	6738	3399	1548	1951	371	3279	727	3775
OTU_4	2	3	5581	245	2	198	170	12	2	11	3	1	0	208	0	3	19	0	3	6	5	4	0	172	0	0	0	0	44	0	0	0	1	2	1	1	7	1	3	1877	41	2	0	4	0	0	79	1	3
OTU_2	19	15	65	3781	19	4562	4267	77	31	283	44	63	5	3146	8	24	1006	8	10	840	20	20	21	3126	5	154	17	401	3330	58	13	18	14	7	14	492	9	4	7	7	1027	14	6	264	4	32	2029	39	12
OTU_8	3	2	16	1	2	47	2	3	0	1	0	5	0	0	4	3	0	1	2	0	4	1	3268	14	0	1	1	0	1	34	1	1	1	0	0	0	0	1	1	68	0	0	0	131	0	0	5	0	0
OTU_17	0	0	6	7	0	18	5	3	0	12	187	0	0	0	2	0	0	0	1	3	1	1	0	33	0	0	1	0	181	120	0	0	0	1	0	0	0	0	0	42	0	0	0	1	0	0	5	0	0
OTU_13	0	1	1	0	0	9	13	3	1	0	119	0	0	11	8	1	0	1	1	0	1	0	7	45	0	0	1	0	1	70	1	26	5	19	33	0	0	0	1	8	0	0	0	24	2	0	3	0	1
OTU_5	1	0	1	4	1	26	3	2	0	0	112	0	0	4	0	0	185	1	0	7	0	0	0	0	0	0	2	34	0	31	0	0	2	0	1	5	5	0	0	0	8	1	1	0	0	1	7	1	1
OTU_198	0	0	0	0	0	0	0	0	0	0	0	0	0	0	0	0	0	0	0	0	1	0	0	0	0	0	0	0	0	0	0	0	0	0	0	0	0	0	0	0	0	0	0	1	0	0	0	0	0
OTU_6	1	10	1092	7	12	612	3	33	1	35	69	11	45	2	350	6	11	2	307	10	6	18	150	94	2	11	5	2	49	48	1	9	120	10	30	1	5	1	3	20	184	6	0	88	15	4	59	10	607
OTU_28	0	2162	0	0	0	0	0	1	0	0	0	0	0	0	0	0	0	0	0	0	0	0	0	0	0	1	0	0	4	0	0	0	0	2	0	0	0	0	0	0	0	0	0	0	0	0	0	0	0
OTU_42	0	0	0	0	0	0	0	0	0	0	0	0	0	0	0	0	1	0	0	0	0	0	0	0	0	453	0	0	0	0	0	0	0	0	0	0	0	0	0	0	0	0	0	0	0	0	0	0	0
OTU_37	0	0	0	0	0	0	0	0	0	0	0	0	0	0	0	0	0	0	0	0	0	0	356	0	0	0	0	0	0	0	0	1	0	0	0	0	0	0	0	0	0	0	0	0	0	0	1	0	0
OTU_49	3	2	7	1	0	2	0	12	4	0	0	5	2	0	2	4	1	1	1	0	1	0	2	2	0	8	2	7	0	0	0	2	0	1	0	3	79	0	2	4	20	1	2	4	2	10	7	2	1
OTU_19	0	0	0	0	0	0	0	1	0	0	962	0	0	0	0	0	0	0	1	0	0	1	0	0	0	0	0	0	0	829	0	0	0	0	0	0	0	0	0	0	0	0	0	1	0	0	0	0	0
OTU_35	0	0	0	0	0	0	0	0	0	0	0	0	0	0	0	0	0	0	0	0	0	0	0	0	0	0	0	0	0	0	0	0	0	0	0	0	0	1	0	470	0	0	0	0	0	0	0	0	0
OTU_22	0	0	0	0	0	0	0	1	0	0	0	0	0	0	0	0	1	0	0	0	0	0	0	0	0	0	0	0	0	0	0	0	0	0	0	0	0	0	0	0	0	0	0	0	0	0	0	0	0
OTU_24	0	0	0	0	0	0	1	0	0	20	0	0	0	4	1	0	0	0	0	0	1	0	0	0	0	0	0	0	0	246	0	2	0	0	0	0	0	0	0	0	0	0	0	96	0	0	0	0	0
OTU_84	0	0	4	0	0	1	0	1	0	3	3	0	0	0	0	0	0	0	0	0	0	0	0	0	0	0	0	0	0	6	0	0	0	1	0	0	0	0	0	1	0	0	0	6	0	0	0	0	0
OTU_45	24	19	109	17	20	51	0	538	1	10	0	11	14	0	10	34	6	0	24	4	41	23	10	32	1	21	14	11	15	13	15	14	17	18	13	7	171	6	5	137	22	34	8	13	5	7	203	6	18
OTU_18	0	0	0	0	0	0	0	0	0	0	0	0	0	0	0	0	0	0	0	0	0	0	0	0	0	0	0	0	0	0	0	0	0	0	0	0	0	0	0	0	0	0	0	2402	0	0	0	0	0
OTU_7	0	0	0	0	0	0	0	0	0	0	0	0	0	0	0	0	0	0	0	0	0	0	0	0	0	0	1	0	0	0	0	0	0	0	0	0	11	0	0	0	0	0	0	0	0	0	0	0	0
OTU_38	0	0	0	0	1	1	0	1	0	2	29	0	0	0	1	0	0	0	0	0	0	0	0	1	0	0	0	1	12	55	0	0	0	0	0	0	0	0	0	0	0	0	0	0	0	1	0	0	2
OTU_27	0	0	0	0	0	0	0	0	0	0	0	0	11	0	0	0	0	0	0	0	0	0	0	0	0	0	0	0	0	0	36	0	2	28	1	0	2	0	0	3	0	0	0	0	0	1	0	0	0
OTU_40	0	0	0	0	0	0	0	0	0	0	0	0	0	0	0	0	0	0	0	0	0	0	0	1	0	0	0	0	0	0	0	0	0	0	0	0	0	0	0	0	0	0	0	0	0	0	29	0	0
OTU_50	0	0	0	2	0	17	2	0	0	0	0	0	0	2	0	0	0	0	0	7	0	0	0	1	0	4	0	0	0	0	1	0	0	0	0	0	0	0	0	0	0	0	0	0	0	1	6	0	0
OTU_59	0	0	0	0	0	0	0	0	0	0	0	0	0	0	0	0	0	0	0	0	0	0	0	0	0	0	0	0	0	0	0	1	0	0	0	0	0	0	0	0	0	0	0	0	0	0	0	0	0
OTU_41	0	0	0	0	0	0	0	0	0	0	0	0	0	0	0	1	0	0	0	0	0	0	2	0	0	0	0	0	0	0	0	0	0	0	0	0	0	0	0	0	0	0	0	3	0	1	0	0	0
OTU_108	1	0	533	2	0	212	3	2	0	0	8	0	0	1	3	0	0	0	0	0	0	0	1	9	0	0	0	0	1	9	0	1	1	4	3	0	2	0	0	2	0	2	0	22	0	0	18	0	0
OTU_52	10	46	0	0	0	0	0	0	0	0	0	0	0	0	0	3	0	0	0	0	3	0	0	0	0	0	0	0	0	0	43	0	0	0	0	0	0	0	0	0	0	1	0	0	0	0	0	0	0
OTU_57	0	0	0	0	0	0	0	0	0	0	0	0	0	0	0	0	0	0	0	0	0	0	0	0	0	0	0	0	0	0	0	0	0	0	0	0	0	0	0	0	0	0	0	0	0	0	0	0	0
OTU_30	0	0	0	0	0	0	0	0	0	0	0	0	0	0	0	0	8	0	0	0	0	0	0	0	0	0	0	2	0	0	0	0	0	0	1	1	0	0	0	0	0	0	0	0	0	0	0	0	0
OTU_48	0	0	0	0	0	0	0	0	0	0	0	0	0	0	0	0	0	0	0	0	0	0	3	0	0	0	0	0	0	5	0	0	0	0	0	0	0	0	0	2	0	0	0	0	0	0	0	0	0
OTU_58	0	0	0	0	0	0	0	0	0	0	0	0	0	0	7	0	0	0	0	0	0	0	0	0	0	0	0	0	0	3	0	0	1	0	2	0	0	0	0	0	0	0	0	0	0	0	0	0	0
OTU_62	0	0	0	0	0	0	0	0	33	0	0	0	0	0	0	0	0	5	0	1	0	0	0	0	0	44	0	3	0	0	0	0	0	0	0	85	0	0	0	0	0	0	0	0	0	17	0	11	0
OTU_78	0	0	0	0	0	0	0	0	0	0	0	0	0	0	0	0	0	0	0	0	0	0	0	0	0	0	0	0	0	0	0	0	0	0	0	0	0	0	0	0	0	0	0	0	0	0	0	0	0
OTU_10	1	0	9	0	0	1	0	0	4	0	0	0	0	0	0	0	147	0	0	0	0	0	0	0	0	2	0	0	0	0	0	0	0	0	0	0	0	0	0	37	0	0	0	0	0	1	0	1	0
OTU_90	0	0	0	0	0	0	0	0	0	0	0	2	0	0	0	0	0	5	0	1	0	0	0	0	0	5	0	3	0	0	0	0	0	0	0	0	0	0	0	0	0	0	0	0	0	3	0	7	0
OTU_92	0	0	52	0	0	0	0	0	0	0	0	0	0	0	0	0	0	0	0	0	0	0	1	0	0	0	0	0	0	0	0	0	0	0	0	0	0	0	0	0	0	0	1	0	1	0	3	0	0
OTU_206	0	0	0	0	0	0	0	0	0	0	0	0	0	0	0	0	0	0	0	0	0	0	79	0	0	0	0	0	0	0	0	0	0	0	0	0	0	0	0	0	0	0	0	0	0	0	0	0	0
OTU_109	0	0	0	0	0	0	0	0	0	0	2	0	0	0	0	0	0	0	0	0	0	1	0	0	0	0	1	0	3	0	1	0	0	0	0	0	0	0	0	0	0	0	0	1	0	0	0	0	0
OTU_87	0	0	0	0	0	0	0	0	0	0	0	0	0	0	0	0	0	0	0	0	0	0	0	0	0	0	0	0	0	0	0	0	0	0	0	0	0	0	0	0	0	0	0	0	0	0	0	0	0
OTU_16	0	0	0	0	0	1	1	3	0	0	68	0	0	0	24	2	0	0	0	0	0	0	0	0	0	0	0	0	0	101	2	8	3	26	0	0	5	0	0	1	0	0	0	1	0	0	6	0	1
OTU_157	0	0	0	0	0	0	0	0	0	0	0	0	9	0	0	0	0	0	0	0	0	0	0	0	0	0	0	0	0	0	0	0	0	0	0	0	0	0	0	0	0	0	0	0	0	0	0	0	0
OTU_114	0	0	0	0	0	0	0	0	0	0	0	0	0	0	0	0	0	0	0	0	0	0	0	0	0	0	0	0	0	0	0	0	0	1	0	0	0	0	0	0	0	0	0	0	0	0	0	0	0
OTU_44	0	0	0	6	0	42	2	0	0	0	0	0	0	0	0	0	0	2	0	5	0	0	0	5	0	0	0	0	0	0	0	0	0	0	0	0	0	0	0	0	0	0	0	0	0	2	9	0	0
OTU_23	0	0	0	0	0	2	1	0	0	0	7	0	0	0	0	0	0	0	0	0	0	0	0	2	0	0	0	0	0	24	0	1	0	10	0	0	0	0	0	0	0	0	0	0	0	0	0	0	0
OTU_47	0	0	0	0	0	0	0	0	0	0	4	0	0	0	0	0	0	0	0	0	0	0	0	8	0	0	0	0	0	0	0	2	0	0	0	0	0	0	0	0	0	0	0	1	0	0	0	0	0
OTU_101	0	0	0	0	0	0	0	0	0	0	46	0	0	0	0	0	0	0	0	0	0	0	0	0	0	0	0	0	0	0	0	0	0	0	2	0	0	0	0	0	0	0	0	0	0	0	0	0	0
OTU_31	0	0	271	0	0	0	0	0	0	2	0	0	0	0	0	0	0	0	0	0	0	0	0	0	0	0	0	0	0	0	0	0	0	0	0	0	0	0	0	0	0	0	0	0	0	0	3	0	0
OTU_74	0	0	0	0	0	0	0	0	0	0	0	0	0	0	0	0	0	0	0	0	0	0	0	0	0	0	0	0	0	0	0	0	0	0	0	0	0	0	0	0	0	0	0	0	0	0	0	0	0
OTU_202	0	0	0	0	0	1	0	0	0	2	0	0	0	0	0	0	0	0	0	0	0	0	0	0	0	0	0	0	0	0	0	0	0	0	0	0	0	0	0	0	0	0	0	0	0	0	0	0	0
OTU_188	0	0	0	0	0	0	0	0	0	0	0	0	0	0	0	0	0	0	0	0	0	0	0	0	0	0	0	0	0	0	0	0	0	0	0	0	0	0	0	0	0	0	0	0	0	0	0	0	0
OTU_96	0	0	0	0	0	0	0	0	0	0	0	0	0	0	0	0	0	0	0	0	0	0	1	0	0	0	0	0	0	0	0	0	0	0	0	0	0	0	0	0	0	0	0	0	0	0	0	0	0
OTU_86	0	0	0	0	0	0	0	0	0	0	0	0	0	0	0	0	0	0	0	0	0	0	0	0	0	0	0	0	0	0	0	0	0	0	0	0	0	0	0	0	0	0	0	0	0	0	100	0	0
OTU_80	0	0	0	0	0	0	0	0	0	0	4	0	1	0	0	0	0	0	0	0	0	0	0	0	0	0	0	0	16	1	0	0	0	0	0	0	0	0	0	1	0	0	0	0	0	0	0	0	0
OTU_56	0	0	0	0	0	0	0	0	0	0	0	0	0	0	0	0	0	0	0	0	0	1	0	0	0	0	0	0	0	0	0	0	0	0	0	0	0	0	0	0	0	0	0	0	0	0	0	0	0
OTU_155	0	0	0	0	0	0	0	0	0	0	0	0	0	0	0	0	0	0	0	0	0	0	13	0	0	0	0	0	0	0	0	0	0	0	0	0	0	0	0	0	0	0	0	0	0	0	0	0	0
OTU_195	0	0	0	0	0	0	0	0	0	0	0	0	0	0	0	0	0	0	0	0	0	0	0	0	0	0	0	0	0	0	0	0	0	0	0	0	0	0	0	0	0	0	0	0	0	0	0	0	0
OTU_60	0	0	0	0	0	0	0	0	0	0	0	0	0	0	0	0	0	0	0	0	0	0	0	0	0	0	0	0	0	0	0	0	0	0	0	0	0	0	0	0	0	0	0	6	0	0	0	0	0
OTU_97	0	0	0	0	0	0	0	0	0	0	0	0	0	0	0	0	0	0	0	0	0	0	0	0	0	0	0	0	0	0	0	0	0	0	0	0	0	0	0	0	0	0	0	0	0	0	0	0	0
OTU_105	0	0	0	0	0	0	0	0	0	0	0	0	0	0	0	0	0	0	0	0	0	7	0	0	0	0	0	0	0	0	1	0	0	0	0	0	0	0	0	0	0	0	0	0	0	0	0	0	0
OTU_147	0	0	0	0	0	0	0	0	0	0	0	0	0	0	0	0	0	0	0	0	0	0	0	0	0	0	0	0	0	0	0	0	0	0	0	0	0	0	0	0	0	0	0	0	0	0	0	0	0
OTU_32	0	0	0	0	1	0	0	1	0	0	0	0	0	0	1	0	0	0	0	0	0	1	0	4	0	0	0	0	0	0	0	0	0	0	0	0	0	0	0	0	0	0	0	0	0	0	0	0	0
OTU_197	0	112	0	0	0	0	0	0	0	0	0	0	0	0	0	0	0	0	0	0	0	0	0	0	0	0	0	0	0	0	0	0	0	0	0	0	0	0	0	0	0	0	0	0	0	0	0	0	0
OTU_124	0	0	0	0	0	0	0	0	0	0	0	0	0	0	0	0	0	0	0	0	0	0	0	0	0	0	0	0	0	0	0	0	0	0	0	0	0	0	0	0	0	0	0	0	0	0	0	0	0
OTU_69	0	0	0	0	0	0	7	0	0	2	0	0	0	5	0	0	0	0	0	3	0	0	1	0	0	0	0	0	0	0	0	0	2	0	0	0	0	0	0	0	17	0	0	0	0	0	0	0	1
OTU_173	0	0	0	0	0	0	0	0	0	0	0	0	0	0	0	0	0	0	0	0	0	0	1	0	0	0	0	0	0	0	0	0	0	0	0	0	0	0	0	0	0	0	0	0	0	0	0	0	0
OTU_65	0	0	0	0	0	0	0	0	0	0	0	0	0	0	0	0	0	0	0	0	0	0	0	0	0	0	0	0	0	0	0	0	0	0	0	0	0	0	0	0	0	0	0	0	0	0	0	0	0
OTU_122	0	0	0	0	0	0	0	0	0	0	0	0	0	0	0	0	0	0	0	0	0	0	0	0	0	0	0	0	0	0	0	0	0	0	0	0	0	0	0	0	0	0	0	0	0	0	0	0	0
OTU_130	0	0	0	0	0	0	1	0	0	0	0	0	0	0	0	0	1	0	0	0	0	0	0	0	0	0	0	0	0	6	0	0	0	0	0	0	0	0	0	0	0	0	0	0	2	0	0	0	0
OTU_185	0	0	0	0	0	0	0	0	0	0	0	0	0	0	0	0	0	0	0	0	0	0	0	0	0	0	0	0	0	1	0	0	0	0	0	0	0	0	0	0	0	0	0	0	0	0	0	0	0
OTU_162	0	0	0	0	0	0	0	5	0	0	0	0	1	0	0	1	0	0	1	0	1	0	0	0	0	1	0	0	0	0	1	0	1	0	0	0	0	0	0	0	0	0	1	0	0	0	0	0	1
OTU_164	0	0	0	0	0	0	0	0	0	0	8	0	0	0	0	0	0	0	0	0	0	0	0	0	0	0	0	0	0	0	0	0	0	0	0	0	0	0	0	0	0	0	0	0	0	0	0	0	0
OTU_209	0	0	0	0	0	1	0	0	0	0	11	1	0	0	0	0	3	0	0	1	0	2	0	0	0	1	1	0	0	0	0	0	0	0	0	0	0	0	0	0	0	0	0	1	0	0	0	2	0
OTU_142	0	0	0	1	0	1	0	0	0	2	0	0	0	0	0	0	0	0	0	0	0	0	0	0	0	0	0	0	0	0	0	0	0	0	0	0	0	0	0	11	0	0	0	0	0	0	55	0	0
OTU_53	0	0	0	0	0	0	0	0	0	0	0	0	0	0	0	0	0	0	0	0	0	0	0	0	0	0	0	0	0	0	0	0	0	0	1	0	0	0	0	0	0	0	0	0	0	0	0	0	1
OTU_79	0	0	0	0	0	0	0	0	0	0	0	0	0	0	0	0	0	0	0	0	0	0	0	0	0	0	0	0	0	0	0	0	0	0	0	0	0	0	0	0	0	0	0	0	0	0	0	0	0
OTU_149	0	0	0	0	0	0	0	0	0	0	0	0	0	0	0	0	0	0	0	0	0	0	0	0	0	0	0	0	0	0	0	0	0	0	0	0	0	0	0	0	0	0	0	0	0	0	0	0	0
OTU_100	0	0	0	0	0	0	0	0	0	0	0	0	0	0	0	0	0	0	0	0	0	0	0	0	0	0	0	0	0	0	0	0	0	0	0	0	1	0	0	1	0	0	0	0	0	0	0	0	0
OTU_159	1	0	0	0	0	0	0	0	0	0	0	0	0	0	0	0	0	0	0	0	0	0	0	0	0	0	0	0	0	0	0	0	0	0	0	0	0	0	0	0	0	0	0	0	1	0	1	0	0
OTU_174	0	0	0	0	0	0	0	2	0	0	0	0	0	0	0	0	0	0	0	0	0	0	33	0	0	0	0	0	0	0	0	0	0	0	0	0	0	0	0	0	0	0	0	0	0	0	0	0	0
OTU_118	0	0	0	0	0	0	0	0	0	0	0	0	0	0	0	0	0	0	0	0	0	0	0	0	0	0	0	0	0	0	0	0	0	0	0	0	0	0	0	1	0	0	0	2	0	0	0	0	0
OTU_9	0	0	4	0	0	2	0	0	0	0	0	0	0	0	58	3	0	0	0	0	1	0	0	5	0	0	0	0	2	11	0	0	0	0	0	0	0	0	0	0	0	0	0	0	0	0	0	0	0
OTU_141	0	0	0	0	0	0	0	0	0	0	0	0	0	0	0	0	0	0	0	0	0	0	0	0	0	0	0	0	0	0	0	0	0	0	0	0	0	0	0	0	0	0	0	0	0	0	0	0	0
OTU_12	0	0	0	0	0	0	0	0	0	0	0	0	0	0	0	0	0	0	0	0	0	0	0	0	0	0	0	0	0	0	0	0	0	0	0	0	0	0	0	0	0	0	0	0	0	0	0	0	0
OTU_151	0	0	0	0	0	0	0	0	1	0	0	0	0	0	0	0	0	0	0	0	0	0	0	0	0	0	0	0	0	0	0	0	0	0	0	0	0	0	0	3	0	0	0	0	0	0	0	0	0
OTU_61	1	0	0	0	0	0	0	0	0	0	0	0	0	0	0	0	0	0	0	0	1	0	0	0	0	0	0	0	0	0	0	0	0	0	0	0	0	0	0	5	0	0	0	0	0	0	0	0	0
OTU_15	0	0	0	2	0	0	0	2	0	0	0	0	0	1	0	0	0	0	0	0	0	0	2	0	1	0	1	0	0	0	0	0	0	0	0	0	0	0	0	0	0	0	0	0	1	0	0	0	0
OTU_140	0	0	0	0	0	0	0	0	0	0	0	0	0	0	0	0	0	0	0	0	0	0	0	0	0	0	0	0	0	0	0	0	0	0	0	0	0	0	0	0	0	0	0	0	0	0	0	0	0
OTU_106	0	0	0	0	0	0	0	0	0	0	0	0	0	0	0	0	0	0	0	0	0	0	39	0	0	0	0	0	0	0	0	0	0	0	0	0	0	0	0	0	0	0	0	0	0	0	0	0	0
OTU_91	0	0	0	0	1	0	0	7	0	0	0	0	3	0	2	1	0	1	0	0	3	2	1	0	0	1	0	0	0	0	0	0	3	1	1	1	0	0	0	0	0	2	1	0	1	0	1	0	2
OTU_144	0	0	1	0	0	1	0	0	0	1	0	0	0	0	0	0	0	0	0	0	0	0	0	1	0	0	0	0	0	0	0	0	0	0	0	0	0	0	0	0	1	0	0	0	0	0	0	0	0
OTU_39	0	0	0	0	0	0	0	0	0	0	1	0	0	0	0	0	0	0	0	0	0	0	1	0	0	0	0	0	0	0	0	0	0	0	0	0	0	0	0	0	0	0	0	0	0	0	0	0	0
OTU_29	0	0	0	0	0	0	0	0	0	0	0	0	0	0	0	0	0	0	0	0	0	0	0	0	0	0	0	0	0	0	0	0	0	0	0	0	0	0	0	0	0	0	0	0	0	0	0	0	0
OTU_34	0	0	0	0	0	0	0	0	0	0	0	0	0	0	0	0	0	0	0	0	0	0	0	0	0	0	0	0	0	0	0	0	0	0	0	0	0	0	0	0	0	0	0	0	0	0	0	0	0
OTU_143	0	0	0	0	0	0	0	0	0	0	0	2	0	0	0	0	0	0	0	0	0	0	0	0	0	0	0	0	0	0	0	0	0	0	0	0	0	0	0	0	0	0	0	0	0	0	0	0	0
OTU_134	0	0	0	0	0	0	0	0	0	0	0	0	0	0	0	0	0	0	0	0	0	0	0	0	0	0	0	0	0	0	0	0	0	0	0	0	0	0	0	0	0	0	0	0	0	0	0	0	0
OTU_131	0	0	0	0	1	0	0	2	0	1	0	0	0	0	0	0	0	0	0	0	1	0	1	0	0	0	0	0	0	0	0	1	1	0	1	0	0	0	0	0	0	0	0	0	0	0	0	0	0
OTU_25	0	0	0	0	0	0	0	0	0	0	0	0	0	0	0	0	0	0	0	0	1	0	0	0	0	0	0	0	0	0	0	0	0	0	0	0	0	0	0	12	0	0	0	0	0	0	0	0	0
OTU_68	0	1	0	0	0	0	0	0	0	0	0	0	0	0	0	0	0	0	0	0	0	0	0	0	0	0	0	0	3	0	0	0	0	0	0	0	0	0	0	2	0	0	0	0	0	0	0	0	0
OTU_200	0	0	0	0	0	0	0	0	0	0	0	0	0	0	0	0	0	0	1	0	0	0	0	0	0	0	0	0	0	0	0	0	0	0	0	0	0	0	0	0	0	0	0	0	0	0	0	0	0
OTU_54	0	0	0	0	0	1	0	0	0	0	0	0	0	0	0	0	0	0	0	0	0	0	0	0	0	0	0	0	0	0	0	0	0	0	0	0	0	0	0	0	0	0	0	0	0	0	0	0	0
OTU_95	0	0	0	0	0	0	0	0	0	0	0	0	0	0	0	1	0	0	0	0	0	0	0	0	0	0	0	0	0	49	0	0	0	0	0	0	0	0	0	0	0	0	0	0	0	0	0	0	0
OTU_150	0	0	0	0	0	0	0	0	0	0	0	0	0	0	0	0	0	0	0	0	0	0	1	0	0	0	0	0	0	0	0	0	0	0	0	0	0	0	0	3	0	0	0	0	0	0	0	0	0
OTU_120	0	0	0	0	0	0	0	0	0	13	0	0	0	0	0	0	0	0	0	0	0	0	4	0	0	0	3	0	0	0	0	0	0	0	0	0	0	0	0	0	0	0	0	5	0	0	1	0	0
OTU_36	0	0	0	0	0	0	0	0	0	0	0	0	0	0	0	0	0	0	0	0	0	0	0	0	0	0	0	0	0	0	0	0	0	0	0	0	0	0	0	0	0	0	0	0	0	0	0	0	0
OTU_11	0	0	0	0	0	0	0	0	0	0	0	0	0	0	0	0	0	0	0	0	0	0	0	0	0	0	0	0	0	11	0	0	0	0	0	0	0	0	0	0	0	0	0	0	0	0	0	0	0
OTU_115	0	0	0	0	0	0	0	0	0	0	0	0	0	0	0	0	0	0	0	0	0	0	0	0	0	0	0	0	0	10	0	0	0	0	0	0	0	0	0	0	0	0	0	0	0	0	0	0	0
OTU_179	0	0	0	0	0	0	0	0	0	0	0	0	0	0	0	0	0	0	0	0	0	0	0	0	0	0	0	0	0	0	0	10	0	0	0	0	0	0	0	0	0	0	0	0	0	0	0	0	0
OTU_136	0	0	0	0	0	0	0	0	0	0	0	0	0	0	0	0	0	0	0	0	0	0	0	0	0	0	0	0	0	0	0	0	0	0	0	0	0	0	0	0	0	0	0	0	0	0	0	0	0
OTU_154	0	0	0	0	0	0	0	0	0	0	0	0	0	0	0	0	0	0	1	0	0	0	0	0	0	0	0	0	0	0	0	0	0	0	0	0	0	0	0	0	0	0	0	0	0	0	0	0	0
OTU_128	0	0	0	0	0	1	0	0	0	0	0	0	0	0	0	0	0	0	0	0	0	0	0	0	0	0	0	0	0	0	0	0	0	0	0	0	0	0	0	0	0	0	0	0	0	0	0	0	0
OTU_168	0	0	0	0	0	0	0	0	0	0	0	0	0	0	0	0	0	0	0	0	0	0	0	0	0	0	0	0	0	0	0	0	0	0	0	0	0	0	0	0	0	0	0	0	0	0	0	0	0
OTU_180	0	0	0	0	0	0	0	0	0	0	0	0	0	0	0	0	0	0	0	0	0	0	0	0	0	0	0	0	0	0	0	0	0	0	0	0	0	0	0	0	0	0	0	0	0	0	0	0	0
OTU_172	0	0	0	0	0	0	0	0	0	0	0	0	0	0	0	0	0	0	0	0	0	0	0	0	0	0	0	0	0	0	0	0	0	0	0	0	0	0	0	0	0	0	0	0	0	0	0	0	0
OTU_182	0	0	0	0	0	0	0	0	0	0	0	0	0	0	0	0	0	0	0	0	0	0	0	0	0	0	0	0	0	0	0	0	0	0	0	0	0	0	1	0	0	0	0	0	0	0	0	0	0
OTU_178	0	0	0	0	0	0	0	0	0	0	0	0	0	0	0	0	0	0	0	0	0	0	0	0	0	0	0	0	0	0	0	0	0	0	0	0	0	0	0	0	2	0	0	0	0	0	0	0	0
OTU_112	0	0	0	0	0	0	0	0	0	1	0	0	0	0	0	0	0	0	0	0	0	0	0	0	0	0	0	0	0	0	0	0	0	0	0	0	0	0	0	0	0	0	0	2	0	0	0	0	0
OTU_163	0	0	0	0	0	0	0	0	0	0	0	0	0	0	0	0	0	0	0	0	0	0	0	0	0	0	0	0	0	0	0	0	0	0	0	0	0	0	0	0	0	0	0	0	0	0	0	0	0
OTU_67	0	0	0	0	0	1	0	0	0	0	0	0	0	0	0	0	0	0	0	0	0	0	0	0	0	0	0	0	0	0	0	0	0	0	0	0	0	0	0	0	0	0	0	0	0	0	0	0	0
OTU_82	0	0	0	0	0	0	0	0	0	0	0	0	0	0	0	0	0	0	0	0	0	0	0	0	0	0	0	0	0	0	0	0	0	0	0	0	0	0	0	0	0	0	0	0	0	0	0	0	0
OTU_194	0	0	0	0	0	0	0	0	0	0	0	0	0	1	0	0	0	0	0	0	0	0	0	0	0	0	0	0	2	0	0	0	0	0	0	0	0	0	0	0	0	0	0	0	0	0	0	0	0
OTU_126	0	0	0	0	0	0	0	0	0	0	0	0	0	0	0	0	0	0	0	0	0	0	0	0	0	0	0	0	0	0	0	0	0	0	0	0	0	0	0	0	0	0	0	0	0	0	0	0	0
OTU_117	0	0	0	0	0	0	0	0	0	0	0	0	0	0	0	0	0	0	0	0	0	0	0	0	0	0	0	0	0	0	0	0	0	0	0	0	0	0	1	0	0	0	0	0	0	0	0	0	0
OTU_191	0	0	0	0	0	0	0	0	0	0	0	0	0	0	0	0	0	0	0	0	0	0	0	0	0	0	0	0	0	0	0	0	1	0	0	0	0	0	0	0	0	0	0	0	0	0	0	0	0
OTU_104	0	0	0	0	0	0	0	0	0	0	0	0	0	0	0	0	0	0	0	0	0	0	0	0	0	0	0	0	0	0	0	0	0	0	0	0	0	0	0	0	0	0	0	0	0	0	0	0	0
OTU_81	0	0	0	0	0	0	0	0	0	0	0	0	0	0	0	0	0	0	0	0	0	0	0	0	0	0	0	0	0	0	0	0	0	0	0	0	0	0	0	0	0	0	0	0	0	0	0	0	0
OTU_93	0	0	0	0	0	0	0	0	0	0	0	0	0	0	0	0	0	0	0	0	0	0	0	0	0	0	0	0	0	0	0	0	0	0	0	0	0	0	0	0	0	0	0	0	0	0	0	0	0
OTU_190	0	0	0	0	0	0	0	0	0	0	0	0	0	0	0	0	0	0	0	0	0	0	0	0	0	0	0	0	0	0	0	0	0	0	0	0	0	0	0	0	0	0	0	0	0	0	0	0	0
OTU_176	0	0	0	0	0	0	0	0	0	0	0	0	0	0	0	0	0	0	0	0	0	0	0	0	0	0	0	0	0	0	0	0	0	0	0	0	0	0	0	0	0	0	0	0	0	0	0	0	0
OTU_76	0	0	0	0	0	0	0	0	0	0	0	0	0	0	0	0	0	0	0	0	0	0	0	0	0	0	0	0	0	0	0	0	0	0	0	0	0	0	0	0	0	0	0	0	0	0	0	0	1
OTU_33	0	0	0	0	0	0	0	0	0	0	0	0	0	0	0	0	0	0	0	0	0	0	0	0	0	0	0	0	0	0	0	0	0	0	0	0	0	0	0	0	0	0	0	0	0	0	0	0	0
OTU_166	0	0	0	0	0	0	0	0	0	0	0	0	0	0	0	0	0	0	0	0	0	0	0	0	0	0	0	0	0	0	0	0	0	0	0	0	0	0	0	0	0	0	0	0	0	0	0	0	0
OTU_75	0	0	0	0	0	0	0	0	0	0	0	0	0	0	0	0	0	0	0	0	0	0	0	0	0	0	0	0	0	0	0	0	0	0	0	0	0	0	0	0	0	0	0	0	0	0	0	0	0
OTU_14	0	0	0	0	0	0	0	0	0	0	0	0	0	0	0	0	0	0	0	0	0	0	0	0	0	0	0	0	0	0	0	0	0	0	0	0	0	0	0	0	0	0	0	0	0	0	0	0	0
OTU_72	0	0	0	0	0	0	0	0	0	0	0	0	0	0	0	0	0	0	0	0	0	0	0	0	0	0	0	0	0	0	0	0	0	0	0	0	0	0	0	0	0	0	0	0	0	0	0	0	0
OTU_66	0	0	0	0	0	0	0	0	0	0	0	0	0	0	0	0	0	0	0	0	0	0	0	0	0	0	0	0	0	0	0	0	0	0	0	0	0	0	0	0	0	0	0	0	0	0	0	0	0
OTU_158	0	0	0	0	0	0	0	0	0	0	0	0	0	0	0	0	0	0	0	0	0	0	0	0	0	0	0	0	0	0	0	0	0	0	0	0	0	0	0	0	0	0	0	0	0	0	0	0	0
OTU_43	0	0	0	0	0	0	0	0	0	0	0	0	0	0	0	0	0	0	0	0	0	0	0	0	0	0	0	0	0	0	0	0	0	0	0	0	0	0	0	0	0	0	0	0	0	0	0	0	0
OTU_110	0	0	0	0	0	0	0	0	0	0	0	0	0	0	0	0	0	0	0	0	0	0	0	0	0	0	0	0	0	0	0	0	0	0	0	0	0	0	0	0	0	0	0	0	0	0	0	0	0
OTU_184	0	0	0	0	0	0	0	0	0	0	0	0	0	0	0	0	0	0	0	0	0	0	0	0	0	0	0	0	0	0	0	0	0	0	0	0	0	0	0	0	0	0	0	0	0	0	0	0	0
OTU_85	0	0	0	0	0	0	0	0	0	0	0	0	0	0	0	0	0	0	0	0	0	0	0	0	0	0	0	0	0	0	0	0	0	0	0	0	0	0	0	0	0	0	0	0	0	0	0	0	0
OTU_175	0	0	0	0	0	0	0	0	0	0	0	0	0	0	0	0	0	0	0	0	0	0	0	0	0	0	0	0	0	0	0	0	0	0	0	0	0	0	0	0	0	0	0	0	0	0	0	0	0
OTU_127	0	0	0	0	0	0	0	0	0	0	0	0	0	0	0	0	0	0	0	0	0	0	0	0	0	0	0	0	0	0	0	0	0	0	0	0	0	0	0	0	0	0	0	0	0	0	0	0	0
OTU_125	0	0	0	0	0	0	0	0	0	0	0	0	0	0	0	0	0	0	0	0	0	0	0	0	0	0	0	0	0	0	0	0	0	0	0	0	0	0	0	0	0	0	0	0	0	0	0	0	0
OTU_201	0	0	0	0	0	0	0	0	0	0	0	0	0	0	0	0	0	0	0	0	0	0	0	0	0	0	0	0	0	0	0	0	0	0	0	0	0	0	0	0	0	0	0	0	0	0	0	0	0
OTU_152	0	0	0	0	0	0	0	0	0	0	0	0	0	0	0	0	0	0	0	0	0	0	0	0	0	0	0	0	0	0	0	0	0	0	0	0	0	0	0	0	0	0	0	0	0	0	0	0	0
OTU_88	0	0	0	0	0	0	0	0	0	0	0	0	0	0	0	0	0	0	0	0	0	0	0	0	0	0	0	0	0	0	0	0	0	0	0	0	0	0	0	0	0	0	0	0	0	0	0	0	0
OTU_145	0	0	0	0	0	0	0	0	0	0	0	0	0	0	0	0	0	0	0	0	0	0	0	0	0	0	0	0	0	0	0	0	0	0	0	0	0	0	0	0	0	0	0	0	0	0	0	0	0
OTU_153	0	0	0	0	0	0	0	0	0	0	0	0	0	0	0	0	0	0	0	0	0	0	0	0	0	0	0	0	0	0	0	0	0	0	0	0	0	0	0	0	0	0	0	0	0	0	0	0	0
OTU_171	0	0	0	0	0	0	0	0	0	0	0	0	0	0	0	0	0	0	0	0	0	0	0	0	0	0	0	0	0	0	0	0	0	0	0	0	0	0	0	0	0	0	0	0	0	0	0	0	0
OTU_123	0	0	0	0	0	0	0	0	0	0	0	0	0	0	0	0	0	0	0	0	0	0	0	0	0	0	0	0	0	0	0	0	0	0	0	0	0	0	0	0	0	0	0	0	0	0	0	0	0
OTU_139	0	0	0	0	0	0	0	0	0	0	0	0	0	0	0	0	0	0	0	0	0	0	0	0	0	0	0	0	0	0	0	0	0	0	0	0	0	0	0	0	0	0	0	0	0	0	0	0	0
OTU_70	0	0	0	0	0	0	0	0	0	0	0	0	0	0	0	0	0	0	0	0	0	0	0	0	0	0	0	0	0	0	0	0	0	0	0	0	0	0	0	0	0	0	0	0	0	0	0	0	0
OTU_193	0	0	0	0	0	0	0	0	0	0	0	0	0	0	0	0	0	0	0	0	0	0	0	0	0	0	0	0	0	0	0	0	0	0	0	0	0	0	0	0	0	0	0	0	0	0	0	0	0
OTU_107	0	0	0	0	0	0	0	0	0	0	0	0	0	0	0	0	0	0	0	0	0	0	0	0	0	0	0	0	0	0	0	0	0	0	0	0	0	0	0	0	0	0	0	0	0	0	0	0	0
OTU_94	0	0	0	0	0	0	0	0	0	0	0	0	0	0	0	0	0	0	0	0	0	0	0	0	0	0	0	0	0	0	0	0	0	0	0	0	0	0	0	0	0	0	0	0	0	0	0	0	0
OTU_63	0	0	0	0	0	0	0	0	0	0	0	0	0	0	0	0	0	0	0	0	0	0	0	0	0	0	0	0	0	0	0	0	0	0	0	0	0	0	0	0	0	0	0	0	0	0	0	0	0
OTU_89	0	0	0	0	0	0	0	0	0	0	0	0	0	0	0	0	0	0	0	0	0	0	0	0	0	0	0	0	0	0	0	0	0	0	0	0	0	0	0	0	0	0	0	0	0	0	0	0	0
OTU_55	0	0	0	0	0	0	0	0	0	0	0	0	0	0	0	0	0	0	0	0	0	0	0	0	0	0	0	0	0	0	0	0	0	0	0	0	0	0	0	0	0	0	0	0	0	0	0	0	0
OTU_183	0	0	0	0	0	0	0	0	0	0	0	0	0	0	0	0	0	0	0	0	0	0	0	0	0	0	0	0	0	0	0	0	0	0	0	0	0	0	0	0	0	0	0	0	0	0	0	0	0
OTU_208	0	0	0	0	0	0	0	0	0	0	0	0	0	0	0	0	0	0	0	0	0	0	0	0	0	0	0	0	0	0	0	0	0	0	0	0	0	0	0	0	0	0	0	0	0	0	0	0	0
OTU_121	0	0	0	0	0	0	0	0	0	0	0	0	0	0	0	0	0	0	0	0	0	0	0	0	0	0	0	0	0	0	0	0	0	0	0	0	0	0	0	0	0	0	0	0	0	0	0	0	0
[truncated: 220 more columns]
