# Supplementary material for: In situ Linkage of Fungal and Bacterial Proliferation to Microbiologically Influenced Corrosion in B20 Biodiesel Storage Tanks
Source: Front Microbiol. 2020 Feb 25;11:167. doi: 10.3389/fmicb.2020.00167 (PMC7055474; doi:10.3389/fmicb.2020.00167)
Supplement: TABLE S3 — Pairwise significance test results of corrosion both between tanks (a) and between tanks subset into individual time points (b). [file Table_3.XLSX]

## Sheet: S3a Corrosion By Tank
	SE 3	SE 4	SE Control	SE E	SW 2	SW 3	SW 4	SW Control
SE 4	<0.001	-	-	-	-	-	-	-
SE Control	<0.001	0.08527	-	-	-	-	-	-
SE E	0.66104	<0.001	<0.001	-	-	-	-	-
SW 2	<0.001	<0.001	<0.001	<0.001	-	-	-	-
SW 3	<0.001	<0.001	<0.001	<0.001	<0.001	-	-	-
SW 4	<0.001	<0.001	<0.001	<0.001	<0.001	0.59318	-	-
SW Control	<0.001	0.09979	0.98046	<0.001	<0.001	<0.001	<0.001	-
Unexposed	0.00176	0.95868	0.36219	<0.001	<0.001	<0.001	<0.001	0.36219

## Sheet: S3b Corrosion By Timepoint
	SE 3 3 Months	SE 3 7 Months	SE 3 9 Months	SE 4 12 Months	SE 4 3 Months	SE 4 7 Months	SE 4 9 Months	SE Control 0 Months	SE Control 12 Months	SE Control 3 Months	SE Control 7 Months	SE E 12 Months	SE E 3 Months	SE E 7 Months	SE E 9 Months	SW 2 12 Months	SW 2 7 Months	SW 3 12 Months	SW 3 7 Months	SW 4 12 Months	SW 4 7 Months	SW Control 12
SE 3 7 Months	0.02046	-	-	-	-	-	-	-	-	-	-	-	-	-	-	-	-	-	-	-	-	-
SE 3 9 Months	0.00067	0.72284	-	-	-	-	-	-	-	-	-	-	-	-	-	-	-	-	-	-	-	-
SE 4 12 Months	0.56624	<0.001	<0.001	-	-	-	-	-	-	-	-	-	-	-	-	-	-	-	-	-	-	-
SE 4 3 Months	0.05859	<0.001	<0.001	0.07471	-	-	-	-	-	-	-	-	-	-	-	-	-	-	-	-	-	-
SE 4 7 Months	0.0776	<0.001	<0.001	0.10655	0.90431	-	-	-	-	-	-	-	-	-	-	-	-	-	-	-	-	-
SE 4 9 Months	0.14514	<0.001	<0.001	0.22843	0.72565	0.80862	-	-	-	-	-	-	-	-	-	-	-	-	-	-	-	-
SE Control 0 Months	0.44927	<0.001	<0.001	0.67775	0.54189	0.61043	0.75991	-	-	-	-	-	-	-	-	-	-	-	-	-	-	-
SE Control 12 Months	0.07074	<0.001	<0.001	0.10683	0.6918	0.63474	0.50358	0.37874	-	-	-	-	-	-	-	-	-	-	-	-	-	-
SE Control 3 Months	0.05331	<0.001	<0.001	0.07718	0.74413	0.68106	0.52974	0.39019	0.90431	-	-	-	-	-	-	-	-	-	-	-	-	-
SE Control 7 Months	0.34734	0.00702	0.00111	0.52414	0.78446	0.84518	0.97614	0.83006	0.57531	0.61719	-	-	-	-	-	-	-	-	-	-	-	-
SE E 12 Months	0.00118	0.84518	0.77123	<0.001	<0.001	<0.001	<0.001	<0.001	<0.001	<0.001	0.00162	-	-	-	-	-	-	-	-	-	-	-
SE E 3 Months	0.22843	0.34354	0.08489	0.02038	0.00127	0.00198	0.00525	0.06146	0.00581	0.00248	0.05698	0.12476	-	-	-	-	-	-	-	-	-	-
SE E 7 Months	0.03122	0.89712	0.6021	<0.001	<0.001	<0.001	<0.001	<0.001	0.00067	<0.001	<0.001	0.72565	0.42743	-	-	-	-	-	-	-	-	-
SE E 9 Months	0.00375	0.63732	0.81336	<0.001	<0.001	<0.001	<0.001	0.00121	<0.001	<0.001	0.00198	0.68106	0.11703	0.54189	-	-	-	-	-	-	-	-
SW 2 12 Months	<0.001	<0.001	<0.001	<0.001	<0.001	<0.001	<0.001	<0.001	<0.001	<0.001	<0.001	<0.001	<0.001	<0.001	<0.001	-	-	-	-	-	-	-
SW 2 7 Months	<0.001	<0.001	<0.001	<0.001	<0.001	<0.001	<0.001	<0.001	<0.001	<0.001	<0.001	<0.001	<0.001	<0.001	<0.001	0.7198	-	-	-	-	-	-
SW 3 12 Months	<0.001	<0.001	<0.001	<0.001	<0.001	<0.001	<0.001	<0.001	<0.001	<0.001	<0.001	<0.001	<0.001	<0.001	0.00244	<0.001	0.00715	-	-	-	-	-
SW 3 7 Months	<0.001	<0.001	<0.001	<0.001	<0.001	<0.001	<0.001	<0.001	<0.001	<0.001	<0.001	<0.001	<0.001	<0.001	0.00564	<0.001	<0.001	0.85302	-	-	-	-
SW 4 12 Months	<0.001	<0.001	<0.001	<0.001	<0.001	<0.001	<0.001	<0.001	<0.001	<0.001	<0.001	<0.001	<0.001	<0.001	0.00323	<0.001	<0.001	0.93133	0.90431	-	-	-
SW 4 7 Months	<0.001	0.0067	<0.001	<0.001	<0.001	<0.001	<0.001	<0.001	<0.001	<0.001	<0.001	<0.001	<0.001	<0.001	0.04371	<0.001	<0.001	0.33122	0.47585	0.37983	-	-
SW Control 12 Months	0.09615	<0.001	<0.001	0.14831	0.90431	0.84518	0.69681	0.5342	0.78281	0.84518	0.74413	<0.001	0.00581	<0.001	<0.001	<0.001	<0.001	<0.001	<0.001	<0.001	<0.001	-
SW Control 7 Months	0.05885	<0.001	<0.001	0.08622	0.77123	0.71021	0.55433	0.41376	0.89227	0.97043	0.63732	<0.001	0.00289	<0.001	<0.001	<0.001	<0.001	<0.001	<0.001	<0.001	<0.001	0.86977
